# Supplementary material for: A spatially resolved single-cell landscape of colorectal cancer liver metastasis reveals a stromal-tumor glycolytic signaling interaction
Source: Front Cell Dev Biol. 2025 Oct 29;13:1687485. doi: 10.3389/fcell.2025.1687485 (PMC12605286; doi:10.3389/fcell.2025.1687485)
Supplement: Supplementary file 1 [file Table1.xls]

## Sheet: Differentially Expressed Genes 
p_val	avg_log2FC	pct.1	pct.2	p_val_adj	cluster	gene
0	3.19350981640435	0.796	0.266	0	0	PLCG2
0	1.92316359841314	0.75	0.265	0	0	PPP1R15A
0	2.25499398024442	0.9	0.424	0	0	NEAT1
0	1.7850511723091	0.687	0.22	0	0	RHOB
0	1.80443556391332	0.841	0.387	0	0	IER2
0	0.930475294850706	0.754	0.305	0	0	MTRNR2L8
0	1.95110286249546	0.69	0.243	0	0	VEGFA
0	2.1850199825137	0.603	0.159	0	0	RND3
0	1.41873239931196	0.634	0.197	0	0	FOSB
0	1.79995492339866	0.749	0.327	0	0	GPRC5A
0	1.96549950436999	0.561	0.142	0	0	IER5L
0	2.29923936443512	0.51	0.093	0	0	NRARP
0	1.72235542440949	0.688	0.276	0	0	SLC38A2
0	0.889632991437056	0.623	0.22	0	0	EIF4A1
0	1.75202418491819	0.606	0.203	0	0	GADD45B
0	1.05588844890833	0.791	0.389	0	0	FOS
0	1.60272245533451	0.592	0.19	0	0	EGR1
0	1.82407444278502	0.544	0.148	0	0	NR4A1
0	1.22579167720128	0.778	0.382	0	0	JUNB
0	1.21206099706736	0.679	0.286	0	0	ZFP36
0	1.66437904692434	0.585	0.194	0	0	PLEC
0	1.55317135465512	0.561	0.172	0	0	ATF3
0	1.88215765742211	0.544	0.156	0	0	LDLR
0	2.09901857161352	0.577	0.191	0	0	CYP3A5
0	1.40215720856609	0.72	0.337	0	0	PHLDA2
0	1.86717808427043	0.548	0.166	0	0	HOOK2
0	1.50192647667813	0.622	0.241	0	0	ANKRD11
0	1.78095041872738	0.915	0.535	0	0	ELF3
0	1.4998455217891	0.607	0.229	0	0	DST
0	1.42598697356328	0.583	0.209	0	0	MIDN
0	1.50125169962322	0.603	0.232	0	0	GDF15
0	1.61112770312128	0.84	0.47	0	0	JUN
0	1.36968903052402	0.773	0.411	0	0	RRBP1
0	1.14609292065578	0.779	0.42	0	0	SRRM2
0	1.01886931500146	0.766	0.407	0	0	DNAJB1
0	1.48630325511089	0.704	0.346	0	0	MUC13
0	1.75117314264009	0.515	0.159	0	0	TMPRSS2
0	1.38357132602891	0.657	0.302	0	0	AHNAK
0	1.4827825063541	0.921	0.568	0	0	CLDN4
0	1.41362415075459	0.712	0.359	0	0	CEACAM6
0	1.7650291984308	0.558	0.208	0	0	ABCC3
0	1.38691474506736	0.557	0.207	0	0	ITGB4
0	1.61519493435044	0.525	0.175	0	0	IFRD1
0	1.52183544826348	0.529	0.179	0	0	PLAUR
0	1.17952796826073	0.587	0.237	0	0	ZBTB7A
0	1.49824531093813	0.504	0.157	0	0	TMEM259
0	1.37789701172724	0.525	0.18	0	0	USP53
0	1.34253584445451	0.535	0.192	0	0	TCF7L2
0	1.42968503992395	0.453	0.112	0	0	CEMIP2
0	1.24931176735148	0.509	0.169	0	0	TINAGL1
0	1.21018983311876	0.689	0.349	0	0	ZFP36L1
0	1.69254470118314	0.523	0.184	0	0	ATP10B
0	1.24750146865799	0.514	0.179	0	0	MUC1
0	1.85740310773929	0.437	0.102	0	0	POLR2J3.1
0	1.3747444130351	0.491	0.157	0	0	IER5
0	1.3400515109608	0.493	0.16	0	0	MXD1
0	1.56342891664289	0.738	0.405	0	0	SOX4
0	1.59525406165526	0.457	0.125	0	0	PLXNB2
0	1.5157446438913	0.5	0.169	0	0	CCNL2
0	1.60054394552462	0.484	0.154	0	0	SPEN
0	1.37199	0.478	0.156	0	0	RERE
0	1.73233108231411	0.436	0.115	0	0	SLC16A3
0	1.30513502783362	0.77	0.451	0	0	IER3
0	1.59705095324458	0.418	0.099	0	0	MAFF
0	1.33173493810161	0.465	0.147	0	0	LIPH
0	2.08390272495571	0.394	0.076	0	0	EPHA2
0	1.5464224963211	0.443	0.127	0	0	NFAT5
0	1.64864615285751	0.41	0.099	0	0	SLC6A8
0	1.79986873855834	0.443	0.133	0	0	NFKBIZ
0	1.49804964825623	0.45	0.142	0	0	PCSK7
0	1.17860018128012	0.443	0.135	0	0	LUZP1
0	1.28884313876646	0.412	0.109	0	0	OGA
0	1.84233763163247	0.413	0.112	0	0	SNHG12
0	1.85835691068483	0.398	0.099	0	0	KCNQ1OT1
0	1.58931578700721	0.397	0.101	0	0	PLK3
0	1.62135531946249	0.427	0.135	0	0	TRIB1
0	1.77952399954894	0.376	0.087	0	0	PILRB
0	1.74427801579874	0.382	0.094	0	0	CXCL2
0	1.64460534792738	0.392	0.104	0	0	CC2D1A
0	1.46484282513183	0.359	0.072	0	0	HES4
0	1.35657771166374	0.386	0.1	0	0	NSMF
0	2.03396022956032	0.362	0.08	0	0	ADM
0	1.4879985999979	0.389	0.108	0	0	GALNT6
0	1.6927012559323	0.383	0.102	0	0	KMT2B
0	1.22851992375213	0.38	0.1	0	0	UBR4
0	1.03644671647347	0.843	0.564	0	0	SQSTM1
0	1.86416229931027	0.351	0.073	0	0	HELZ2
0	1.21942912513033	0.368	0.091	0	0	BBC3
0	1.46533005253237	0.362	0.088	0	0	HBEGF
0	1.63960841741402	0.361	0.09	0	0	ARHGEF5
0	1.83078153611237	0.355	0.084	0	0	HIP1R
0	1.54572265664041	0.363	0.093	0	0	DGKH
0	1.39317027610456	0.337	0.076	0	0	EPPK1
0	1.8601600192503	0.34	0.083	0	0	EPS8L1
0	2.16069953851106	0.3	0.047	0	0	AGRN
0	1.6565185580611	0.312	0.066	0	0	SLC25A25
0	2.32277116296175	0.316	0.072	0	0	AC023157.3
0	1.82445867161431	0.995	0.935	0	0	MALAT1
1.0427482265721e-307	0.835901280800958	0.654	0.296	3.40644990656574e-303	0	SFN
2.949894965618e-305	1.60437530717661	0.32	0.072	9.63671687368089e-301	0	OCLN
4.02725246608138e-305	1.4193648743862	0.462	0.15	1.31562283561946e-300	0	KANSL1
4.93978725033582e-303	2.0678678270719	0.351	0.091	1.61372969893971e-298	0	PLK2
5.114578957305e-303	1.40874022325962	0.319	0.072	1.6708306537724e-298	0	DUSP8
7.10712799505705e-303	1.68573777112484	0.362	0.094	2.32175657342524e-298	0	ZFHX3
2.86648606748262e-302	1.23233344595814	0.596	0.251	9.36423668525221e-298	0	MYH14
3.30535082361977e-302	1.43672386205596	0.495	0.178	1.07979200706011e-297	0	CXCL3
7.48229502039451e-302	1.34626798710175	0.41	0.119	2.44431613726248e-297	0	ARHGAP32
1.75023972251513e-301	1.16658335269945	0.579	0.237	5.71768312551242e-297	0	SPTAN1
6.9301914576222e-301	1.49273727663005	0.334	0.081	2.26395494537602e-296	0	ZC3H12A
3.65235601184767e-298	1.28849532877704	0.523	0.198	1.1931516619504e-293	0	MLXIP
9.25823702263153e-298	2.19992371692702	0.254	0.046	3.02448087055327e-293	0	SLC35E4
1.04720695228959e-297	2.16582110207191	0.255	0.046	3.42101567173964e-293	0	GABRE
3.46967746540073e-297	1.27632565115163	0.36	0.094	1.13347423439711e-292	0	MAFG
1.29706837882328e-296	1.1189541046357	0.428	0.128	4.2372629799399e-292	0	BICDL2
1.38826083158225e-296	1.28290056963086	0.427	0.131	4.53517048461289e-292	0	TRPM4
5.69120577220256e-296	0.920144134090477	0.759	0.412	1.85920310166313e-291	0	PIGR
1.30376811445464e-295	1.6172388853909	0.485	0.168	4.25914967630041e-291	0	AHI1
4.22853636396894e-295	1.60454656221478	0.399	0.118	1.38137825938137e-290	0	LENG8
4.00611932690074e-294	0.951557414023976	0.546	0.21	1.30871906171193e-289	0	DUSP1
9.36530663979028e-294	1.28482227468185	0.384	0.107	3.05945837308669e-289	0	DDX39B
5.16481323499229e-293	0.80982962083841	0.454	0.144	1.68724118760728e-288	0	RAB5IF
1.33085321533217e-292	0.655946104368343	0.659	0.299	4.34763128384714e-288	0	LCN2
2.29131949493473e-292	1.57519884946399	0.345	0.088	7.48528252605278e-288	0	CDK11A
2.97962150185489e-291	1.34528461275378	0.378	0.105	9.73382752225957e-287	0	RREB1
3.82737090906973e-291	2.10191830294733	0.296	0.066	1.2503255285749e-286	0	AC007952.4
4.91499576735238e-291	1.28456211300618	0.309	0.07	1.60563081727868e-286	0	LRFN4
1.13433079154838e-290	1.45704786446939	0.485	0.173	3.70563182983025e-286	0	TMEM63A
2.95972387567629e-289	1.37227526681392	0.427	0.136	9.66882595705931e-285	0	SLC20A1
3.47140768948873e-289	1.26895383563086	0.504	0.183	1.13403946400218e-284	0	STAT6
1.67994512501348e-288	1.44317282592918	0.333	0.083	5.48804473439403e-284	0	TCIRG1
1.13158966534365e-287	1.38378849762155	0.362	0.098	3.69667711874463e-283	0	TMC6
3.08162506415329e-286	1.32246104550092	0.386	0.111	1.0067052759576e-281	0	ARHGAP27
5.5221526319003e-286	1.0393427087318	0.562	0.227	1.80397682178919e-281	0	RABL6
1.62379075616468e-285	1.68958780600222	0.345	0.092	5.30459964223877e-281	0	NABP1
4.15085338149635e-285	1.27332306518325	0.515	0.193	1.35600078266723e-280	0	PKN2
4.39831152626498e-285	1.12897080802762	0.334	0.082	1.43684040940024e-280	0	TUT7
4.46427566933457e-285	0.803423630594029	0.286	0.06	1.45838957565822e-280	0	ENTR1
9.14125895538001e-285	1.06061371843334	0.393	0.113	2.98626647554354e-280	0	INAVA
1.77627317044381e-284	1.53205834386244	0.367	0.104	5.80272919320585e-280	0	ANKRD37
1.84180113840654e-284	1.10326681477283	0.742	0.418	6.01679595894648e-280	0	ATP1B1
1.6795514835134e-283	1.63123523528151	0.477	0.175	5.48675878634158e-279	0	INTS6
3.20373618742285e-283	1.14983408957732	0.526	0.197	1.0465965377073e-278	0	EPS8L2
4.41075781896418e-283	1.10543727721953	0.661	0.322	1.44090636429922e-278	0	RAB11FIP1
2.13633510583468e-282	0.974292702324986	0.507	0.185	6.97897952374075e-278	0	PIM3
3.82718934772785e-282	1.91374982929268	0.532	0.22	1.25026621611574e-277	0	TRIM31
4.60224770193431e-282	1.21456227810003	0.392	0.115	1.5034622792679e-277	0	CSNK1E
6.066990409785e-282	1.03911555121287	0.714	0.39	1.98196442706856e-277	0	HSPA1B
3.17885304494416e-281	1.21949746387494	0.481	0.176	1.03846771272236e-276	0	DGAT1
1.0050070936817e-280	1.21301542256636	0.507	0.187	3.28315717363939e-276	0	AFF4
1.69494709705215e-280	1.6779600078965	0.367	0.104	5.53705317664998e-276	0	SLC5A3
2.24608512541999e-279	0.931392383951819	0.505	0.191	7.33751088772201e-275	0	CEBPD
6.32635142711731e-279	1.3052937028337	0.459	0.157	2.06669248421068e-274	0	SHROOM3
1.37394864586504e-278	0.939840620444947	0.516	0.195	4.48841543631191e-274	0	GTF2I
2.19152243638494e-277	1.67715731441778	0.294	0.067	7.15926549518232e-273	0	SBNO2
1.18144882233119e-276	1.37258278235872	0.317	0.077	3.85955701279152e-272	0	RDH13
1.95938365957072e-276	1.15494242903823	0.436	0.141	6.40091453908564e-272	0	CSNK1G2
1.03257533600142e-275	0.768651982475377	0.721	0.371	3.37321710764944e-271	0	KLF6
1.04437286092885e-275	0.726445033302573	0.599	0.248	3.41175726208235e-271	0	TMEM238
3.12589620424154e-275	1.51829829043442	0.45	0.16	1.02116777200163e-270	0	HMGCS1
4.87056136983891e-275	1.42422231884099	0.344	0.092	1.59111498829898e-270	0	SH3PXD2A
1.80823362575806e-274	1.08389279386697	0.67	0.331	5.90713760862644e-270	0	LLGL2
2.39586343524578e-274	1.54934459390443	0.346	0.094	7.82680667026092e-270	0	SLC12A7
4.31116322249896e-273	1.08986582395125	0.665	0.345	1.40837080152596e-268	0	SPTBN1
6.2089336394034e-273	1.27458448535495	0.538	0.216	2.0283344413203e-268	0	SMG1
6.22088954080338e-273	0.993535541270092	0.494	0.175	2.03224019518965e-268	0	KLF4
9.38806922893803e-272	1.23631556568908	0.356	0.101	3.06689445570948e-267	0	ERRFI1
1.5200742844321e-271	1.28151389797778	0.533	0.218	4.96577867238279e-267	0	FLNB
1.68232310595609e-271	1.14484511543476	0.581	0.255	5.49581312253736e-267	0	SPINT1
3.54533741017972e-271	0.825606181135111	0.545	0.215	1.15819082515751e-266	0	PKP3
3.0977531193249e-270	1.89540112191958	0.257	0.051	1.01197398902106e-265	0	SLC9A1
3.32673926928556e-270	1.46816803196122	0.382	0.113	1.08677918449021e-265	0	SPPL2B
4.28383915279438e-270	1.5106354078331	0.332	0.088	1.39944457443487e-265	0	LRRC8A
1.30101452195342e-269	1.17977229623362	0.558	0.229	4.25015424031744e-265	0	MYO6
1.76316581677532e-269	1.25921424532207	0.29	0.066	5.7599100902416e-265	0	FBXL6
1.3849489929598e-268	1.19928740510786	0.534	0.21	4.52435137020107e-264	0	SCNN1A
2.80603629058257e-268	1.29748953884637	0.394	0.122	9.16675935407515e-264	0	CBX4
4.01070460066313e-268	1.50959876279568	0.302	0.072	1.31021697894463e-263	0	CNKSR1
5.1705991689117e-268	1.17260545474517	0.326	0.084	1.68913133650007e-263	0	EHBP1L1
2.03545119061848e-267	0.95608121041785	0.64	0.3	6.64941194951246e-263	0	MCL1
4.69715102812518e-267	1.1357635574846	0.347	0.095	1.53446529786793e-262	0	SOWAHC
1.02804852006751e-266	1.15946005231822	0.343	0.093	3.35842890535654e-262	0	UNC93B1
1.4641055569974e-266	1.36165161887669	0.378	0.112	4.78294003359911e-262	0	SCAMP4
1.83468983223171e-266	1.41128843046664	0.397	0.129	5.99356474393456e-262	0	GPCPD1
3.07125500628806e-266	1.25710287188695	0.757	0.43	1.00331758545418e-261	0	ARGLU1
1.03081951965515e-265	1.00869755519833	0.367	0.106	3.36748120680943e-261	0	KLF2
2.50390513652343e-264	0.818290151815831	0.354	0.098	8.17975729999475e-260	0	ANKRD9
7.23275443746616e-264	0.557304183252986	0.824	0.471	2.36279621963145e-259	0	JUND
2.46237006006393e-262	1.70268586656536	0.31	0.079	8.04407051221683e-258	0	PLXNB1
4.06181116126407e-262	2.10551274368782	0.274	0.063	1.32691247016174e-257	0	SEMA3B
5.11815335468802e-262	1.48761391233997	0.262	0.055	1.67199833790948e-257	0	RHBDF1
7.69469160820367e-262	1.17857850224229	0.417	0.134	2.51370185456798e-257	0	ITPR3
9.27966080958042e-262	1.05368948948855	0.513	0.201	3.03147959327373e-257	0	BACE2
9.44747213083228e-262	1.0662738803458	0.549	0.229	3.08630019570029e-257	0	AFDN
4.5706321364927e-261	1.40093460275293	0.335	0.092	1.49313410634944e-256	0	LRP1
7.10533958785677e-261	1.36425300499245	0.334	0.09	2.32117233656105e-256	0	PCDH1
1.25511601266475e-260	1.78199529357703	0.439	0.155	4.10021299017321e-256	0	HEXIM1
1.376510712599e-260	1.14567839665168	0.538	0.221	4.4967851959184e-256	0	DDIT4
2.87575336473928e-260	1.30878	0.487	0.183	9.39451109193029e-256	0	ARID1B
5.65100838073421e-260	1.42258961781895	0.399	0.128	1.84607141781825e-255	0	PAXBP1
1.63047400151731e-259	1.53080493228168	0.292	0.069	5.32643246815675e-255	0	ATG2A
2.75105654542095e-259	1.0935089772838	0.42	0.139	8.98715152258117e-255	0	VPS37B
1.6665762895104e-258	1.67781959454634	0.383	0.121	5.44437142257256e-254	0	FTX
3.86181061930581e-258	1.23275247742423	0.464	0.167	1.26157629311482e-253	0	BRD9
9.30875312666112e-258	1.46819950503275	0.292	0.07	3.04098347141765e-253	0	TANC1
1.54905524556354e-257	1.04231102000111	0.715	0.406	5.06045367620697e-253	0	TAF1D
2.42490440783675e-257	0.80897214586034	0.784	0.467	7.9216777195211e-253	0	ZFP36L2
1.41337686462866e-256	1.51093931215833	0.301	0.074	4.6172195413689e-252	0	MICAL3
3.01573903552217e-256	1.44480253488494	0.378	0.116	9.85181628124382e-252	0	MUC20-OT1
1.46872608741327e-255	1.00019803934185	0.401	0.126	4.79803438236168e-251	0	RASEF
1.10442682776817e-254	1.50799739756607	0.489	0.195	3.60794156095306e-250	0	CEACAM1
6.31422108979623e-253	0.959756747550144	0.827	0.578	2.06272974561463e-248	0	CLDN3
2.54438166811856e-252	1.23663112547313	0.313	0.082	8.31198603340971e-248	0	TENT5A
1.00526544964292e-250	1.74041456638297	0.265	0.061	3.28400117089349e-246	0	DEPP1
1.37658475721315e-250	1.43837881975126	0.31	0.081	4.49702708486392e-246	0	ZNF587
4.39086509474377e-250	1.3252466715805	0.302	0.078	1.43440780915089e-245	0	PDP1
8.28875122692627e-250	0.887168793916796	0.477	0.179	2.70776925081227e-245	0	NPDC1
8.35116397640383e-250	1.35907208948703	0.311	0.082	2.7281582478116e-245	0	ZBTB43
1.17260371025181e-249	1.35064695069223	0.344	0.099	3.83066180065061e-245	0	MYO7B
2.5519338201978e-249	1.09907997108704	0.463	0.172	8.33665740382219e-245	0	ZNF703
2.81573458605199e-249	1.26569740308924	0.351	0.105	9.19844174571464e-245	0	FASN
4.13790909616177e-249	1.02189140487547	0.668	0.345	1.35177214353413e-244	0	JUP
5.92349593061473e-249	1.37217635853311	0.45	0.17	1.93508765061322e-244	0	EFNB2
1.68756583812128e-248	0.873477547540352	0.858	0.559	5.51294007997461e-244	0	CEACAM5
1.8850387493789e-248	0.993471634365723	0.551	0.231	6.15804458647099e-244	0	DNM2
2.96929567325149e-248	1.0865249648593	0.413	0.138	9.70009510537796e-244	0	C6orf132
3.60344280327258e-248	1.39342366415684	0.311	0.082	1.17717269497309e-243	0	EXPH5
9.73528236920838e-248	0.955497884991857	0.461	0.169	3.18032204437299e-243	0	NECTIN2
1.18879942350503e-247	1.08414558201332	0.499	0.193	3.88356995670623e-243	0	MACF1
1.65187995613453e-247	1.13058801464511	0.355	0.107	5.39636144070027e-243	0	WEE1
3.18594990767919e-247	1.37264840915263	0.368	0.114	1.04078611584064e-242	0	SH2D3A
3.53337743242413e-247	1.09661257274334	0.525	0.215	1.15428373962432e-242	0	SPAG9
6.79938275202838e-247	1.3392987512323	0.496	0.206	2.22122235743263e-242	0	EPB41L2
7.42520763275464e-247	1.18163879631464	0.349	0.102	2.42566682946829e-242	0	MROH1
9.16156370044371e-247	1.32845629193827	0.499	0.202	2.99289962966095e-242	0	LAMB3
9.62345327278228e-247	1.0432513270227	0.407	0.134	3.14378971515252e-242	0	GOLGA3
9.8541477768267e-247	1.19207304280728	0.37	0.114	3.21915299573375e-242	0	NUTM2B-AS1
2.87754048896855e-246	0.540108145963158	0.356	0.103	9.40034926936246e-242	0	CFAP298
4.47440988886181e-246	1.15125014644741	0.503	0.199	1.46170022249338e-241	0	BAZ2B
4.80700260027575e-246	1.21726949122656	0.311	0.082	1.57035160945808e-241	0	ILF3-DT
5.04417389312383e-246	1.2418937736876	0.4	0.133	1.64783072740569e-241	0	PNKP
6.24874148539852e-246	1.17162293725208	0.354	0.105	2.04133886844999e-241	0	CDC42BPB
6.33862283291218e-246	1.06497067011269	0.652	0.333	2.07070130705575e-241	0	CCNL1
6.58112505510558e-246	1.3607423914861	0.287	0.071	2.14992193300189e-241	0	ATP13A2
1.05808249517327e-245	1.27463286409843	0.545	0.236	3.45654389523203e-241	0	NKTR
1.2553604576581e-245	1.19387011899048	0.589	0.275	4.10101154307749e-241	0	BTG2
1.4643749984656e-245	1.40958358815635	0.358	0.11	4.78382024498742e-241	0	SOD3
1.85760016581081e-245	1.08795585928952	0.289	0.072	6.06840822167076e-241	0	PRSS22
1.91284617644221e-245	1.1140331952814	0.34	0.097	6.2488858892014e-241	0	KCNQ1
2.54845695572636e-245	1.59339	0.518	0.215	8.32529918296687e-241	0	FAT1
3.07481235634199e-245	0.923709269169573	0.297	0.075	1.0044797005698e-240	0	KLF16
4.40047122670389e-245	1.66598620743665	0.292	0.074	1.43754594033963e-240	0	PLEKHM1
2.13109393334098e-244	1.11856705473391	0.444	0.164	6.96185766143831e-240	0	ENC1
1.35832951409854e-243	1.15814379889724	0.681	0.352	4.4373908566571e-239	0	HES1
2.19772127075958e-243	0.829118754264097	0.814	0.525	7.17951584731741e-239	0	ACTN4
3.44606978121859e-243	0.894581655812502	0.573	0.25	1.12576207612849e-238	0	PAWR
3.55753858177226e-243	1.13798607710745	0.437	0.161	1.16217670389336e-238	0	DUSP6
5.68789003680596e-243	1.22945032247272	0.316	0.085	1.85811991722377e-238	0	DIP2B
2.52803092195596e-242	1.56155586683383	0.261	0.06	8.25857141584573e-238	0	ITPKC
2.96406660515097e-242	0.988189718631796	0.366	0.113	9.6830127857072e-238	0	STK11
6.50982967070766e-242	1.01606619620659	0.362	0.109	2.12663115682678e-237	0	CDK5RAP3
7.21195425633999e-242	1.03986186830554	0.433	0.155	2.35600121646115e-237	0	SERTAD1
1.92972539073661e-241	0.900969640056502	0.345	0.1	6.30402690645837e-237	0	PPP6R1
2.5784425225855e-241	1.16935236442135	0.43	0.153	8.42325603278232e-237	0	INF2
5.60345457569328e-241	1.16175646399406	0.367	0.114	1.83053654078748e-236	0	GGA1
7.42303124411471e-240	1.26922920736208	0.336	0.1	2.42495584682739e-235	0	BAG3
9.35222538847351e-240	1.47967407808203	0.358	0.111	3.05518498990653e-235	0	LAMC2
1.46234560787437e-239	1.07426387852459	0.391	0.128	4.777190631804e-235	0	RHPN2
3.4150774304574e-239	1.3585547573724	0.437	0.159	1.11563749498182e-234	0	SPG7
5.43335419229532e-239	1.80393065314814	0.254	0.057	1.77496814753904e-234	0	ACOT11
5.87484399350554e-239	1.38114125659769	0.282	0.071	1.91919403579839e-234	0	HSPG2
1.10146863290555e-238	1.20632699667201	0.508	0.211	3.59827772997584e-234	0	PPP1R10
3.84276241780835e-238	1.55977460700165	0.28	0.07	1.25535362664963e-233	0	SLC8B1
5.36859251875069e-238	0.812970744883815	0.429	0.153	1.75381180402548e-233	0	TRAF4
9.46476116385032e-238	2.09335158071816	0.563	0.281	3.09194817700662e-233	0	AREG
2.27620333413188e-237	1.39461504283271	0.343	0.102	7.43590105194203e-233	0	SPIRE2
2.59955044858174e-237	0.9441063182059	0.487	0.192	8.49221140542682e-233	0	AP3D1
3.2815660784195e-237	1.62235143334405	0.299	0.08	1.07202200649808e-232	0	MICALL2
4.20724141843728e-237	0.972633591177347	0.342	0.101	1.37442162657509e-232	0	PARD6B
7.46169810037257e-237	0.964353312819517	0.259	0.059	2.43758753542971e-232	0	OTULINL
1.82525823263804e-236	0.611486772961113	0.447	0.159	5.96275359438197e-232	0	KRTCAP2
2.64295286025705e-236	1.01505046115082	0.431	0.154	8.63399840388772e-232	0	CLSTN1
5.21346508799239e-236	1.47071916579376	0.313	0.086	1.70313477494535e-231	0	PRKCA
7.2002689918061e-236	1.28406673115382	0.605	0.287	2.35218387424322e-231	0	RNF213
8.12658419739532e-236	1.22398431094171	0.405	0.139	2.6547925256051e-231	0	ANKLE2
8.52617565960302e-236	0.686193877114696	0.497	0.194	2.78533106447912e-231	0	NBL1
2.29450770472294e-235	1.42157591809272	0.351	0.108	7.49569776978891e-231	0	ANO9
3.0169006878606e-235	1.02846023469302	0.402	0.137	9.85561116710302e-231	0	RNF145
3.53779397371132e-235	1.16433835221888	0.327	0.093	1.15572653533201e-230	0	KIF1B
4.61968506740481e-235	0.978325626165105	0.352	0.109	1.5091587178198e-230	0	DAB2
9.48326739578392e-235	1.31369314174779	0.296	0.078	3.09799379285469e-230	0	TNKS1BP1
1.39233284016801e-234	1.12691231903955	0.317	0.089	4.54847292226086e-230	0	FBRSL1
6.22556073401067e-234	1.05345344680118	0.617	0.303	2.03376618058661e-229	0	CTNND1
6.71901044144989e-234	1.33694983318602	0.395	0.133	2.19496633101285e-229	0	CREBZF
1.06943968836229e-233	0.912468002022444	0.374	0.118	3.49364557394193e-229	0	FBLIM1
1.27279698675525e-233	0.841882911458249	0.381	0.123	4.15797319633205e-229	0	NBEAL1
1.33466556131253e-233	1.1403819805684	0.345	0.105	4.36008545569578e-229	0	IRF7
2.72229270275072e-233	1.09856577066038	0.383	0.126	8.89318580134605e-229	0	ATXN2
6.76528369722631e-233	1.1483421828644	0.47	0.182	2.21008287820989e-228	0	CHD7
1.78349617081361e-232	1.36544243497168	0.35	0.108	5.82632529081392e-228	0	CDC42BPA
2.58868869206732e-232	1.36847871149686	0.328	0.096	8.45672821924553e-228	0	AC020916.1
3.55707315317665e-232	1.35308668251833	0.313	0.088	1.16202465767975e-227	0	PGM2L1
4.15488763983621e-232	1.23475008476643	0.368	0.121	1.35731869418169e-227	0	KCNN4
4.65346373493579e-232	0.974069730681035	0.374	0.121	1.52019353292882e-227	0	GRAMD1A
4.74942174410804e-232	0.792367770185241	0.54	0.239	1.55154109536522e-227	0	PDXK
1.70478299846709e-231	1.52208961301443	0.31	0.09	5.56918509939229e-227	0	JAG1
2.90781566557266e-231	1.03456689278796	0.36	0.114	9.49925221629276e-227	0	GPR35
3.28259747077336e-231	1.26571129433532	0.331	0.097	1.07235894175224e-226	0	FNIP1
3.56530025038071e-231	1.09632391006318	0.572	0.271	1.16471228579437e-226	0	SDC4
6.38912737843156e-231	1.55949871786799	0.301	0.083	2.08720013198602e-226	0	SREBF1
5.11801494737689e-230	1.12307057966377	0.32	0.091	1.67195312300908e-225	0	WASHC1
6.84159344290267e-230	1.05004688345228	0.622	0.32	2.23501174592744e-225	0	SOX9
2.97636769649289e-229	1.75524664012082	0.26	0.063	9.72319799090297e-225	0	NPIPB5
1.53586981191934e-228	0.89728857054808	0.373	0.121	5.01737950157809e-224	0	MAP3K11
1.53756655550958e-228	2.28633267869846	0.268	0.069	5.02292242353869e-224	0	TBX3
3.04503161799354e-228	1.76031	0.254	0.06	9.94750928966128e-224	0	PPP1R9A
3.11621965285114e-228	1.17174554818261	0.396	0.135	1.01800663619341e-223	0	GON4L
3.16638364148094e-228	1.16853179934712	0.624	0.322	1.03439420799899e-223	0	ID1
3.63517791859632e-228	1.00817029308986	0.383	0.127	1.18753992244705e-223	0	SIRT7
4.60192276973676e-228	1.23007419180141	0.354	0.112	1.50335613041761e-223	0	EFNB1
5.19744365116863e-228	1.85954287049715	0.352	0.115	1.69790089196377e-223	0	ANKRD36C
9.84815124942839e-228	0.655074057472691	0.319	0.09	3.21719405016326e-223	0	ARHGEF35
1.28571368822042e-227	1.22038574281523	0.367	0.12	4.20016947667846e-223	0	TIPARP
1.4132025439589e-227	1.2232767774033	0.267	0.066	4.61665007060492e-223	0	TUFT1
1.75797976739918e-227	0.94364815372878	0.872	0.524	5.74296830413963e-223	0	MTRNR2L12
1.85310268091503e-227	0.845717683649344	0.398	0.135	6.05371583801323e-223	0	SH3GLB2
2.6126468726346e-227	0.980474317643402	0.418	0.148	8.53499480352271e-223	0	KDM2A
4.09335133083904e-227	1.28535108905804	0.309	0.087	1.3372160127585e-222	0	SRGAP1
1.05106986591545e-226	1.24686840371256	0.359	0.114	3.43363503797258e-222	0	KIAA2026
1.56861219888995e-226	1.01957976689411	0.31	0.088	5.12434233133369e-222	0	TEAD1
2.41969263437207e-226	0.773846111166227	0.37	0.122	7.90465189796666e-222	0	SORD
2.59876451115841e-226	1.31356693960108	0.272	0.069	8.4896439050523e-222	0	PITPNM1
3.66970127340182e-226	1.0820779953859	0.319	0.092	1.19881801199491e-221	0	ARHGEF16
4.37896325597578e-226	1.24894135805917	0.313	0.089	1.43051971646217e-221	0	TTYH3
5.09507547090112e-226	1.21737166479198	0.276	0.071	1.66445925483398e-221	0	TMEM184A
1.00470626664437e-225	1.14172152281697	0.374	0.123	3.28217443187383e-221	0	NCOR2
1.037915301054e-225	1.24632481452624	0.276	0.07	3.3906617054832e-221	0	CASZ1
1.05667092487131e-225	1.18424760310634	0.287	0.076	3.4519325773696e-221	0	ANKRD13D
3.4997115531148e-225	1.07566090094645	0.327	0.097	1.14328577017154e-220	0	PTPN3
4.10480672675448e-225	1.01204347970038	0.276	0.07	1.34095826149615e-220	0	PODXL2
4.37286469393963e-225	1.03624684033334	0.545	0.261	1.4285274382162e-220	0	SLC3A2
4.64847949145652e-225	0.637227240281301	0.271	0.067	1.51856528026902e-220	0	CTU1
9.7966708031119e-225	1.06452979864901	0.636	0.334	3.2003764179606e-220	0	BRD2
1.05547828649068e-224	1.40788498884275	0.439	0.166	3.44803646630776e-220	0	POLR2A
6.02079579371785e-224	1.45184060761091	0.313	0.091	1.96687356989175e-219	0	PIEZO1
9.00222789394876e-224	1.38148469772471	0.289	0.079	2.94084780839518e-219	0	TPCN1
9.4394093063263e-224	1.13233354680283	0.386	0.131	3.08366623219068e-219	0	TNRC18
2.01797122513631e-223	1.25081959159677	0.254	0.061	6.5923083982753e-219	0	FA2H
7.26626515906996e-223	1.29399953906181	0.313	0.09	2.37374350216497e-218	0	TSC22D2
1.00190921238229e-222	1.20353549510174	0.405	0.143	3.27303701501046e-218	0	ARHGAP21
1.66583077186677e-222	0.775861	0.297	0.081	5.44193596553436e-218	0	ALDOA
3.04545809797335e-222	0.930626404262984	0.594	0.294	9.94890251445935e-218	0	ST14
1.19282106237705e-221	0.99533284795878	0.39	0.132	3.89670784657334e-217	0	GPATCH2
8.5319518629707e-221	1.1564719451606	0.282	0.074	2.78721803459527e-216	0	SBF2
8.79738905248313e-221	0.916946848560046	0.304	0.085	2.87393105566519e-216	0	SHB
2.11861832402914e-220	1.39376896443248	0.26	0.064	6.92110234093838e-216	0	REXO1
3.87266382552597e-220	1.42669037826592	0.294	0.082	1.26512181852282e-215	0	ITGA3
4.11690265007921e-220	1.19781620319225	0.265	0.067	1.34490975772788e-215	0	MAFK
5.58252675621623e-220	0.849871265177635	0.434	0.162	1.82369984072072e-215	0	ADAP1
7.11132724916915e-220	1.04767191404779	0.259	0.064	2.32312838575858e-215	0	TRIB3
1.23983043690386e-219	1.04538994124339	0.4	0.139	4.05027807127754e-215	0	RBM33
2.60136680897582e-219	1.16246769716513	0.342	0.106	8.4981450915622e-215	0	TSC2
3.92398142955722e-219	1.09697038129625	0.389	0.135	1.28188625340775e-214	0	FOSL2
9.25752507238572e-219	1.08132069803916	0.316	0.093	3.02424829064697e-214	0	RALGDS
9.63092902169969e-219	0.88259636061997	0.44	0.163	3.14623189280885e-214	0	JOSD1
2.23521336764201e-218	1.13937398072347	0.276	0.072	7.30199502941291e-214	0	D2HGDH
4.87908912962482e-218	1.37248387811053	0.431	0.176	1.59390083686584e-213	0	SQLE
1.89833448174787e-217	1.12813640521481	0.477	0.195	6.20147908497395e-213	0	ZNF292
3.08734094311332e-217	1.03328602747139	0.336	0.104	1.00857253929626e-212	0	PPARA
3.98737988290068e-217	0.944503904345609	0.361	0.119	1.30259726014599e-212	0	MIB2
9.18459892863982e-217	1.40756735864121	0.282	0.076	3.00042477800806e-212	0	MFSD14C
1.47089034478532e-216	0.45237097904258	0.538	0.245	4.80510457834469e-212	0	TM4SF1
1.48696653625647e-216	1.11912554047465	0.281	0.075	4.85762228064262e-212	0	ITGAV
1.84032677848991e-216	1.06744452122735	0.493	0.204	6.01197951997083e-212	0	IRF3
8.50887426473425e-216	0.863826403755015	0.421	0.156	2.77967904480338e-211	0	LPGAT1
1.17783656827798e-215	0.965190078143967	0.545	0.26	3.84775650125052e-211	0	STAT3
1.7729808268387e-215	0.866193594879364	0.33	0.101	5.79197376511667e-211	0	NFIB
2.52245869565176e-215	1.09270595429786	0.34	0.107	8.24036806695518e-211	0	INTS1
2.63576364657402e-215	0.920021171340096	0.363	0.12	8.61051268062802e-211	0	CGN
4.02088797821613e-215	1.45617854754934	0.294	0.084	1.31354368472364e-210	0	SHROOM1
6.82639569677051e-215	0.98021630209263	0.329	0.1	2.23004694622099e-210	0	KDM6B
1.14648541343829e-214	1.04128482278687	0.585	0.283	3.74533854862021e-210	0	TMC5
2.17744204771105e-214	1.09448645188199	0.536	0.241	7.11326768146246e-210	0	GLS
5.95590453614825e-214	0.958448450431764	0.284	0.077	1.94567489386891e-209	0	CDS1
3.25008414175481e-213	1.1784479231459	0.272	0.071	1.06173748742846e-208	0	FAM160A2
3.51485397697778e-213	1.17085147414279	0.353	0.116	1.1482324971991e-208	0	TMEM41B
5.75822356706305e-213	1.16754827271794	0.345	0.113	1.88109647488816e-208	0	FAM13A
6.84724448228114e-213	1.51983856360061	0.281	0.077	2.2368578274716e-208	0	EVPL
7.32298537823184e-213	1.22501935970657	0.57	0.288	2.39227286336078e-208	0	RNF43
4.17674922701292e-212	1.12378364790051	0.356	0.12	1.36446043748058e-207	0	TMEM41A
1.15378916535429e-211	0.80532011786345	0.407	0.148	3.76919844537939e-207	0	GAK
1.64562432634865e-211	0.976153225288346	0.58	0.281	5.37592554931578e-207	0	TOB1
1.65499794734856e-211	1.24256681737402	0.48	0.202	5.40654729439826e-207	0	MAT2A
1.86515424039514e-211	1.29174301739369	0.275	0.075	6.09308587252285e-207	0	TNFRSF10B
1.94046288731027e-211	0.942095724122029	0.396	0.141	6.3391041602652e-207	0	FOXO3
1.9421663376274e-211	1.14174991123923	0.4	0.151	6.34466899176117e-207	0	DDIT3
2.12567316906643e-211	1.01412588430521	0.438	0.168	6.94414910870623e-207	0	PATJ
8.22903867205401e-211	1.20755813777834	0.278	0.076	2.6882623533866e-206	0	TRIM16
1.17591164300876e-210	0.967339820166085	0.315	0.094	3.84146815538103e-206	0	INO80D
1.29464898196494e-210	0.954036333672002	0.525	0.241	4.22935929428305e-206	0	TFRC
2.41317100419834e-210	1.18858626340854	0.444	0.175	7.88334703651513e-206	0	RBM6
2.45622403442816e-210	1.22638379379459	0.259	0.066	8.02399267566992e-206	0	ERN1
2.99023861504743e-210	0.962610048474481	0.259	0.066	9.76851150763695e-206	0	FMNL2
5.31416755975903e-210	1.17119724057347	0.382	0.135	1.73603225842208e-205	0	COL17A1
1.35797913220016e-209	0.935172793820267	0.627	0.329	4.43624622907149e-205	0	ERBB3
3.55178218885913e-209	1.15136145914563	0.442	0.181	1.1602962054565e-204	0	MUC12
4.56023748234583e-209	1.32659406867281	0.274	0.077	1.48973838073273e-204	0	PITX1
6.30330529119529e-209	1.13267624986098	0.324	0.102	2.05916377252768e-204	0	MVD
7.58462581189253e-209	1.53135885278746	0.264	0.071	2.47774556022905e-204	0	SEMA4B
7.98230568778709e-209	0.833427347300353	0.51	0.227	2.60765962208629e-204	0	CEBPB
9.11387504939827e-209	0.780315845517162	0.356	0.116	2.97732070113743e-204	0	TMEM8A
9.45904586786127e-209	0.948095818163835	0.533	0.236	3.09008110411292e-204	0	BOD1L1
9.83949913755055e-209	1.04925102482778	0.324	0.1	3.21436757825501e-204	0	TNFRSF21
1.01306005571503e-208	0.939688521401149	0.305	0.089	3.30946459000986e-204	0	FOXK1
1.12448484723145e-208	1.12001681751955	0.363	0.123	3.6734670989357e-204	0	VDR
4.34667924466896e-208	1.34382664398324	0.269	0.074	1.41997317564846e-203	0	SLC7A11
1.1367500102222e-207	1.31403570208171	0.289	0.082	3.71353493339389e-203	0	CAPN15
1.41392554129161e-207	0.971264384880962	0.433	0.167	4.61901195829144e-203	0	BAZ2A
1.89752977908268e-207	0.987338191549587	0.395	0.144	6.19885028230729e-203	0	CDCP1
1.92868608612152e-207	0.838165239631047	0.569	0.289	6.30063170614179e-203	0	TECR
5.34397976058614e-207	1.08145369735934	0.363	0.127	1.74577130818828e-202	0	EPHB2
7.06200414373445e-207	1.17862962860346	0.301	0.089	2.30701551367517e-202	0	FEM1C
7.70052806722276e-207	0.99552757484644	0.351	0.116	2.51560850900033e-202	0	ZMIZ2
9.81991918385663e-207	0.647223004358527	0.415	0.152	3.20797119898228e-202	0	PGP
1.04929226677849e-206	1.06019460019936	0.369	0.127	3.42782797711195e-202	0	PPP1R15B
1.06803125850192e-206	0.879302407774449	0.414	0.155	3.48904451527406e-202	0	DLGAP4
1.08678586778515e-206	0.695197478585992	0.372	0.126	3.55031207288054e-202	0	NAPA
1.21572471116868e-206	0.860908739113634	0.412	0.154	3.97152948644585e-202	0	FNDC3B
1.38073823866414e-206	1.05791485112987	0.399	0.146	4.510595678068e-202	0	PTPRK
1.96702975345384e-206	0.577462553364128	0.348	0.113	6.42589279858301e-202	0	HRAS
1.40572206176633e-205	1.14619906759623	0.296	0.085	4.59221283137824e-201	0	MUM1
1.82320979242335e-205	0.897856019694497	0.314	0.095	5.9560617498886e-201	0	FNIP2
2.840585363894e-205	0.808627630245641	0.331	0.104	9.27962426676892e-201	0	C16orf72
3.66533803401614e-205	1.1414565202934	0.314	0.097	1.19739262895239e-200	0	SLC37A1
5.90663474129674e-205	0.976319718878202	0.343	0.112	1.92957943728682e-200	0	FARP2
7.04819084265581e-205	1.13249629657755	0.332	0.106	2.3025029844788e-200	0	TRIO
1.2091496211899e-204	0.923972699756531	0.53	0.24	3.95004998250316e-200	0	BRD4
1.29021796267666e-204	1.04850279387179	0.336	0.108	4.21488404047213e-200	0	RUNX1
1.84249364867526e-204	0.981993370523277	0.362	0.123	6.01905825149235e-200	0	NME2
2.10160114976502e-204	0.996783216080804	0.544	0.253	6.86551063605238e-200	0	NUFIP2
2.15116014761192e-204	0.910162444157619	0.329	0.105	7.02740997021862e-200	0	CEBPA
4.57111591459912e-204	1.15925264806386	0.525	0.243	1.49329214698124e-199	0	TMBIM1
8.77439863108838e-204	1.14738764824468	0.252	0.065	2.86642054480395e-199	0	BCL9L
1.83819820956392e-203	1.05562172199874	0.338	0.11	6.0050259110034e-199	0	TACC2
2.69026736590564e-203	0.468954856550705	0.378	0.129	8.78856543094055e-199	0	AMN
2.9089339300009e-203	0.763033765734167	0.74	0.466	9.50290536252693e-199	0	LMNA
3.06157523275249e-203	1.10166981873733	0.309	0.094	1.00015539703558e-198	0	DNAJA4
1.57306371406381e-202	1.01986467179013	0.432	0.168	5.13888454110364e-198	0	PNPLA2
2.00149591256117e-202	1.3796461357817	0.279	0.079	6.53848684715482e-198	0	MAML2
2.05640993836489e-202	0.754534279377343	0.776	0.491	6.71787998665042e-198	0	MIF
2.24108176762966e-202	0.837604474343038	0.321	0.1	7.32116591849257e-198	0	DNAJC5
2.28047721922232e-202	1.55118860391821	0.269	0.074	7.44986297975547e-198	0	RDH10
2.37122781063056e-202	1.2453314154359	0.338	0.112	7.7463270117679e-198	0	DTX2
2.49461897998367e-202	1.30175898559754	0.279	0.078	8.14942128381066e-198	0	TCF20
6.18232109843579e-202	0.862381211438443	0.432	0.168	2.019640656437e-197	0	RASSF7
9.71898615223382e-202	1.19745777968851	0.254	0.066	3.17499839621174e-197	0	KIAA1671
1.04383631036473e-201	0.992011806870589	0.298	0.089	3.41000445869951e-197	0	DAPK3
1.17687740246119e-201	1.01429102059842	0.618	0.351	3.84462309836021e-197	0	VMP1
1.81744543484457e-201	0.842149360701522	0.378	0.132	5.93723074655024e-197	0	MDM4
2.67831343355295e-201	0.943010974113607	0.314	0.097	8.74951432473079e-197	0	MYO9B
3.22529853172863e-201	1.44634758626822	0.381	0.144	1.05364052434511e-196	0	ARHGAP26
3.93359620112149e-201	1.14934192868453	0.302	0.094	1.28502720698237e-196	0	NOXO1
4.30627963630928e-201	1.92509272910815	0.274	0.079	1.40677543158952e-196	0	HIST1H2BG
5.18619930790806e-201	0.960128459144757	0.284	0.081	1.6942275899074e-196	0	MFSD12
7.61959255636364e-201	0.868981532120501	0.298	0.088	2.48916849631287e-196	0	DDI2
7.76913899859403e-201	1.27660334467736	0.3	0.092	2.5380223280607e-196	0	MTUS1
1.04486818308996e-200	0.816115464835298	0.305	0.092	3.41337538051827e-196	0	EHD1
1.2517912280095e-200	0.996788440643406	0.519	0.235	4.08935158366142e-196	0	LTBR
1.29460735597103e-200	0.968230979255031	0.329	0.105	4.22922331048617e-196	0	AUTS2
1.37286493452955e-200	1.49388170312909	0.309	0.096	4.48487516812113e-196	0	MEPCE
1.49677648395042e-200	1.10299556268921	0.517	0.236	4.88966941776922e-196	0	NDRG1
2.86949002240569e-200	0.898960863099672	0.258	0.068	9.3740500051949e-196	0	CHKA
3.11426247295328e-200	0.748734223548015	0.365	0.125	1.01736726466438e-195	0	YAP1
3.34163386630149e-200	0.938080760119863	0.524	0.239	1.09164495144337e-195	0	PHLDA1
4.29422880416772e-200	1.1370541786045	0.302	0.091	1.40283866574551e-195	0	LRG1
6.8477076186399e-200	1.05813190594275	0.345	0.115	2.23700912485728e-195	0	MPRIP
1.76845189256844e-199	0.857566987059597	0.456	0.185	5.77717864264257e-195	0	SDF4
3.34247505377409e-199	1.32107151547292	0.34	0.116	1.09191975056692e-194	0	GADD45G
3.39056989491301e-199	0.943327611143001	0.263	0.071	1.10763137327018e-194	0	SGPP2
4.2352238781933e-199	0.811783610472084	0.295	0.087	1.38356293652819e-194	0	SNTB2
5.28617878921033e-199	1.3339215562658	0.305	0.095	1.72688888685923e-194	0	ZBTB10
5.4433961654298e-199	1.43832706796516	0.364	0.129	1.77824865932261e-194	0	KHDC4
1.35525907467621e-198	1.13954071452176	0.328	0.107	4.42736034515223e-194	0	DPP9
1.41681116073884e-198	0.875422920391134	0.31	0.095	4.62843869990163e-194	0	LETM1
1.42651778894761e-198	0.662164937806851	0.38	0.134	4.66014831293407e-194	0	NFIX
3.21145740425175e-198	0.93737052731219	0.286	0.083	1.04911890482096e-193	0	TFCP2L1
4.38633809262455e-198	1.1764832873525	0.257	0.068	1.43292892809859e-193	0	CARD10
5.72741709236965e-198	1.01934654283902	0.32	0.101	1.87103261573532e-193	0	SREBF2
7.01377268312579e-198	0.887558720739527	0.352	0.119	2.29125926012353e-193	0	FAM102A
1.37675668663023e-197	0.871510997731326	0.474	0.201	4.49758874388364e-193	0	BAIAP2L1
3.0164898044474e-197	1.03184769751313	0.36	0.125	9.85426889316877e-193	0	MARVELD3
3.32403292384172e-197	0.582987215797001	0.394	0.144	1.08589507556061e-192	0	CDC34
4.5132024706429e-197	1.21543340032741	0.385	0.145	1.47437298310962e-192	0	VCL
7.55741221359205e-197	1.11839887124247	0.282	0.082	2.46885542193625e-192	0	FUT4
1.296003706238e-196	0.73699307556587	0.434	0.168	4.2337849075383e-192	0	RNPEPL1
2.10951150681335e-196	0.876609407834854	0.327	0.106	6.89135219045784e-192	0	MICAL2
2.30064141128658e-196	1.14948199975594	0.327	0.107	7.51573536239101e-192	0	FZD5
2.98563153070845e-196	0.861039091342433	0.481	0.21	9.75346108451837e-192	0	PMEPA1
3.25644750805409e-196	1.02298643770857	0.377	0.137	1.06381627193111e-191	0	STX16
3.95760805045655e-196	1.09709440433606	0.518	0.235	1.29287139792314e-191	0	FNBP4
3.97413062141897e-196	0.98763570868604	0.439	0.174	1.29826899140515e-191	0	TRIM56
4.64027709924891e-196	0.94472691040015	0.35	0.119	1.51588572278263e-191	0	TOB2
7.95253252465642e-196	0.877688047641913	0.429	0.172	2.59793332515476e-191	0	CDKN1A
8.97749270813966e-196	1.02358942304939	0.438	0.174	2.93276731789506e-191	0	CDK13
9.39623359361494e-196	1.08099356838954	0.33	0.11	3.06956159036213e-191	0	RALGAPA2
1.09398611605246e-195	0.99445035056366	0.28	0.08	3.57383384392018e-191	0	ZNF598
1.26220568278976e-195	0.896252659671604	0.388	0.143	4.12337352453757e-191	0	ZNF217
1.50768676737559e-195	1.00466271597794	0.366	0.131	4.92531113166258e-191	0	NCLN
1.95347420389497e-195	1.26169412499101	0.267	0.075	6.38160952928409e-191	0	GTPBP1
2.20962705229895e-195	1.20532825951295	0.293	0.088	7.21840965445022e-191	0	ATP11A
3.11666332891711e-195	0.985843413349131	0.252	0.067	1.01815157629064e-190	0	2025-03-09
3.12644817102749e-195	0.762003886602043	0.329	0.107	1.02134808851126e-190	0	ZBTB20
4.34871916445471e-195	1.13156979260006	0.57	0.291	1.42063957664407e-190	0	WSB1
4.66714947922402e-195	0.808781471841312	0.485	0.207	1.5246643918729e-190	0	SIGIRR
4.69500033433375e-195	0.754230064707909	0.522	0.23	1.53376270922015e-190	0	AKAP13
5.92850532357125e-195	1.60997199325471	0.313	0.107	1.93672411910426e-190	0	EMP1
8.57364199662444e-195	1.30978728362117	0.289	0.087	2.80083736745727e-190	0	RAD9A
1.01806185700956e-194	1.14989601250062	0.345	0.118	3.32580447447882e-190	0	CDK10
1.78572871654974e-194	1.18840917023748	0.314	0.1	5.83361857122468e-190	0	SLC11A2
1.824660716476e-194	0.915606840915151	0.356	0.124	5.9608016285838e-190	0	PANK3
3.10134528590321e-194	0.948846723544432	0.364	0.129	1.01314747799886e-189	0	HGS
5.83745988030103e-194	1.14361813905798	0.426	0.172	1.90698139369674e-189	0	ITGA2
8.53551618766596e-194	0.890713405002581	0.429	0.17	2.78838242818672e-189	0	PRRC2B
8.71377166133398e-194	0.884633667959143	0.34	0.115	2.84661492632458e-189	0	DEDD2
1.06193115164047e-193	0.915658456850537	0.407	0.155	3.46911668617907e-189	0	KDM5B
1.79136212921522e-193	0.984606452822836	0.527	0.251	5.85202180372028e-189	0	TMPRSS4
1.91553002782455e-193	0.694038422961678	0.631	0.35	6.25765349489725e-189	0	CTSD
2.06049212865581e-193	1.08387490956552	0.348	0.12	6.73121568589281e-189	0	RHOT2
2.07924738337371e-193	1.36503101278749	0.298	0.093	6.79248535200523e-189	0	NBEAL2
2.20511013882661e-193	1.20417496937151	0.343	0.12	7.20365380151878e-189	0	INSIG1
3.86829035152242e-193	0.764736281104869	0.55	0.262	1.26369309203534e-188	0	ZFAND5
4.9951883670887e-193	0.625451254960661	0.462	0.189	1.63182813576054e-188	0	FAM50A
1.28510799186196e-192	1.2007944987297	0.28	0.082	4.19819078781464e-188	0	ADAM17
1.37680774766066e-192	0.793921612444027	0.29	0.086	4.49775555005786e-188	0	TUT4
2.14218683644788e-192	0.987766652302269	0.602	0.303	6.99809595730793e-188	0	RSRP1
2.66109308997474e-192	0.879200334713394	0.374	0.135	8.69325890632948e-188	0	CDYL
4.14573235508292e-192	1.27918212419467	0.267	0.076	1.35432784575849e-187	0	USP54
4.77846892132171e-192	0.951740211717924	0.485	0.21	1.56103022721737e-187	0	ASH1L
5.65866463546701e-192	0.660389695863711	0.621	0.339	1.84857256311436e-187	0	AGPAT2
5.92589223890577e-192	0.824630197979418	0.499	0.226	1.93587047660574e-187	0	SMARCA4
1.280141723862e-191	1.31384959242349	0.274	0.079	4.18196698351238e-187	0	DOCK6
1.35959834771714e-191	0.301213252211075	0.549	0.237	4.44153588232236e-187	0	RPL17
2.63201129383194e-191	0.801885735608136	0.35	0.12	8.59825449469019e-187	0	AVL9
5.67083954666354e-191	0.996342351458819	0.253	0.068	1.85254986310404e-186	0	AGAP3
1.0977499992524e-190	0.49902780129454	0.31	0.097	3.58612969755773e-186	0	MTAP
1.69217122517451e-190	0.993721204276412	0.325	0.108	5.52798495840008e-186	0	SLC25A37
2.02536103637143e-190	0.910882487755289	0.373	0.135	6.6164494336182e-186	0	AKAP8L
3.17670395531483e-190	0.88217252986286	0.288	0.086	1.03776564812225e-185	0	IQCE
6.31760812095951e-190	0.759152256325998	0.385	0.141	2.06383622095505e-185	0	DYRK2
7.23013970386804e-190	1.05041872398234	0.283	0.084	2.36194203845961e-185	0	RBM4
7.83390240243038e-190	0.82450964781685	0.384	0.143	2.55917923682596e-185	0	PIK3C2A
7.87476948308933e-190	0.959817780324675	0.324	0.107	2.57252969473562e-185	0	ZNF721
7.99007177022225e-190	1.03105267819533	0.31	0.098	2.6101966458962e-185	0	FBXW7
8.54638715962252e-190	1.12899133505705	0.452	0.192	2.79193375730549e-185	0	ZMYM2
9.6625296508966e-190	0.798722766149015	0.298	0.093	3.1565551863549e-185	0	DHCR24
9.88093660063498e-190	0.924352256673596	0.454	0.191	3.22790436869543e-185	0	DSC2
1.36024766439292e-189	1.25004627005405	0.278	0.082	4.4436570700388e-185	0	RNF169
1.38502308904938e-189	1.05101679654897	0.474	0.213	4.52459342730653e-185	0	EFNA1
1.8922530874775e-189	1.13737914003078	0.301	0.094	6.1816123861715e-185	0	GPATCH2L
2.72238042257525e-189	0.668202281084546	0.554	0.261	8.89347236446882e-185	0	SERINC2
3.86315029577729e-189	1.09093148271346	0.301	0.095	1.26201393862452e-184	0	ZNF121
6.29387012275544e-189	0.982890830639831	0.325	0.107	2.05608149170175e-184	0	DENND4C
6.63543980315534e-189	0.96626985500052	0.582	0.289	2.16766547489479e-184	0	PABPC4
7.52382039791325e-189	0.947392235738802	0.413	0.159	2.4578816475903e-184	0	DLG1
9.7682245342611e-189	1.44233728913318	0.266	0.077	3.19108359085242e-184	0	GIGYF1
2.10038211277253e-188	1.06985714228538	0.309	0.099	6.86152828600532e-184	0	TBC1D9B
2.91166255794769e-188	0.649623563894694	0.557	0.263	9.51181924430353e-184	0	CTTN
2.92395311209003e-188	1.68677298276965	0.266	0.08	9.55197002657572e-184	0	LAMA3
3.2804516678794e-188	0.812794767567008	0.375	0.136	1.07165795086284e-183	0	ZNF800
3.34812585726188e-188	0.899707487982149	0.305	0.097	1.09376575505031e-183	0	MED16
3.86234539322367e-188	0.683015331687357	0.306	0.096	1.26175099305831e-183	0	SH3RF1
4.42797448158717e-188	1.21102732635978	0.492	0.225	1.4465307036449e-183	0	ERO1A
5.62992323850938e-188	0.667041930336899	0.379	0.138	1.83918332355625e-183	0	MARK2
7.59441119486277e-188	0.911869140791704	0.399	0.155	2.48094224913777e-183	0	SURF6
8.66879493386177e-188	1.00232257900259	0.37	0.135	2.83192192899396e-183	0	KIAA0232
1.12748980554336e-187	0.670381980215077	0.299	0.092	3.68328369674905e-183	0	NFATC3
1.30071583194816e-187	1.0367035057969	0.265	0.075	4.24917847980825e-183	0	HTT
1.33894963639591e-187	1.08400576530929	0.33	0.111	4.37408067217814e-183	0	SYNJ2
1.61491187261e-187	1.00347141458752	0.273	0.08	5.27559410544233e-183	0	FAM53C
1.91288218695169e-187	0.621682611931384	0.414	0.161	6.24900352833379e-183	0	TRABD
2.62702886816685e-187	0.688980766162565	0.479	0.207	8.58197790652745e-183	0	ACBD3
2.92626966296393e-187	0.793247177507573	0.399	0.152	9.55953773497057e-183	0	QSOX1
3.64991603140355e-187	0.9718566902565	0.35	0.122	1.19235456913891e-182	0	C19orf25
7.27385783721259e-187	1.00604352286047	0.353	0.127	2.37622387826061e-182	0	MLPH
8.01854939108029e-187	0.938795812579529	0.406	0.16	2.61949971507811e-182	0	PMAIP1
8.37856398844789e-187	1.27106213373961	0.607	0.327	2.73710928374616e-182	0	LMO7
1.1906328782259e-186	0.665125881390515	0.28	0.083	3.88955948658836e-182	0	NADK
1.83543900683102e-186	0.533002145077293	0.51	0.231	5.99601214751559e-182	0	FHL2
1.88230192399491e-186	0.934944621168681	0.343	0.119	6.14910392530658e-182	0	SAMD4B
1.97579309992802e-186	0.811517542490545	0.407	0.156	6.45452089884484e-182	0	ARHGEF12
3.74313812465965e-186	1.2221398010679	0.252	0.069	1.22280836256381e-181	0	ABCB8
4.91195834082083e-186	0.963963009916731	0.419	0.174	1.60463855077935e-181	0	MFSD10
1.02873398721303e-185	1.44521325081892	0.277	0.083	3.36066818942753e-181	0	ARHGEF38
1.30167994738652e-185	1.06307828151539	0.252	0.069	4.25232805212228e-181	0	MIA2
1.99297820691653e-185	0.857892717902721	0.379	0.141	6.51066120635493e-181	0	ERBB2
2.85493467947035e-185	0.818493443307005	0.529	0.249	9.32650061089375e-181	0	KLF3
4.44329691977959e-185	0.851524015315246	0.631	0.361	1.4515362377536e-180	0	ITGA6
4.78806421875497e-185	0.858811132727589	0.304	0.097	1.56416481898287e-180	0	CORO2A
6.79617360587761e-185	0.722389723193174	0.394	0.149	2.2201739935681e-180	0	TMUB1
8.46565499671649e-185	0.987564313249835	0.303	0.097	2.76556017432734e-180	0	BCL3
9.52466348494216e-185	1.30100719434168	0.313	0.106	3.11151706726091e-180	0	CDHR5
1.00603254098258e-184	0.774644783145011	0.308	0.099	3.28650710488188e-180	0	FAM234A
1.02418387185468e-184	0.759442034961054	0.286	0.086	3.34580387257485e-180	0	ECE1
1.52643253736552e-184	0.906453711915452	0.512	0.242	4.98654981306569e-180	0	CXADR
1.7325998012325e-184	0.950847662069895	0.26	0.073	5.66005703066634e-180	0	RGP1
4.04320437953339e-184	1.02730664682066	0.317	0.105	1.32083400670597e-179	0	ARL5B
5.18966881564062e-184	0.91939935481143	0.405	0.158	1.69536100869348e-179	0	CLIP1
5.3834972790818e-184	1.00233306217371	0.275	0.082	1.75868089113044e-179	0	EPAS1
7.59775270242916e-184	0.826914725577672	0.419	0.167	2.48203385282956e-179	0	R3HDM2
7.69940810408297e-184	0.984225103592648	0.35	0.124	2.51524263944183e-179	0	ZDHHC5
1.05539254563706e-183	0.783031289721652	0.623	0.341	3.44775636808716e-179	0	LSR
1.96717874236523e-183	0.371690517941634	0.363	0.129	6.42637951555872e-179	0	TPRN
2.77920009497102e-183	0.840816862696912	0.367	0.134	9.07909087025131e-179	0	PPFIA1
3.28449014135086e-183	1.31369977778862	0.275	0.082	1.0729772393765e-178	0	FAM118A
5.71607671363871e-183	1.10026495811072	0.263	0.077	1.86732794081149e-178	0	DHCR7
6.11838739779439e-183	0.872482084350482	0.322	0.108	1.99875479511147e-178	0	TLE1
7.1230030111556e-183	0.819207552465857	0.347	0.122	2.32694262368431e-178	0	SYMPK
9.06857946882583e-183	1.01287747718526	0.462	0.204	2.96252354087602e-178	0	GLG1
1.8107695863741e-182	0.876673279227155	0.359	0.13	5.91542208476693e-178	0	UPF1
3.43334462590864e-182	1.15450137022661	0.282	0.086	1.12160502239183e-177	0	CLUH
3.86238674181815e-182	0.809597930592494	0.536	0.259	1.26176450081715e-177	0	SLC44A4
4.70409960545505e-182	0.802451615747636	0.314	0.103	1.53673525911005e-177	0	NPLOC4
1.88790663677054e-181	0.754585462939303	0.375	0.143	6.16741340100201e-177	0	NOC2L
2.14051615019545e-181	0.809969997877306	0.449	0.193	6.99263815945849e-177	0	SERINC5
2.211772661846e-181	0.776966589600522	0.367	0.135	7.22541893171852e-177	0	PMM2
2.37254860072182e-181	0.700847006198031	0.271	0.08	7.75064176883804e-177	0	CMTM4
2.52597558036554e-181	1.09032256254341	0.297	0.095	8.25185702593813e-177	0	ARHGEF10L
2.57693503965729e-181	1.05610762744979	0.308	0.1	8.41833138755243e-177	0	FGD4
2.6820707449451e-181	0.891317730644989	0.43	0.177	8.76178870958664e-177	0	DIAPH1
3.16877810037366e-181	0.651074765883226	0.444	0.19	1.03517642983007e-176	0	PTGES2
3.87223042930609e-181	1.0316451894668	0.258	0.074	1.26498023664571e-176	0	SMPD4
4.27301610176299e-181	0.727372014759664	0.439	0.184	1.39590890012393e-176	0	PPP1R16A
5.41109880982255e-181	0.985320376781447	0.305	0.1	1.76769775919283e-176	0	ARFGAP1
9.34359112098376e-181	1.08383420457412	0.324	0.11	3.05236434740298e-176	0	ING1
1.0626498490756e-180	0.929313151715596	0.307	0.1	3.47146452696017e-176	0	LTBP3
1.12933755495228e-180	0.804890123664261	0.345	0.121	3.68931992451809e-176	0	OGFR
1.13143112960739e-180	0.879715097416054	0.369	0.137	3.69615921420142e-176	0	GSK3B
1.40569705896487e-180	0.796747721128839	0.401	0.156	4.59213115222645e-176	0	PLEKHA1
1.94966474235702e-180	1.19210594748298	0.412	0.168	6.3691647803319e-176	0	WDR60
2.28851697380007e-180	0.917042164253797	0.296	0.094	7.47612725001007e-176	0	PRRG4
4.5544222923144e-180	0.938263077711098	0.311	0.102	1.48783867445327e-175	0	CRIM1
6.28717008042077e-180	0.973528148337704	0.251	0.07	2.05389272187186e-175	0	NPAS2
7.95612541804522e-180	0.847595238505095	0.255	0.072	2.59910705156701e-175	0	SYT7
9.80590996098563e-180	0.546983554840276	0.407	0.159	3.20339466605479e-175	0	GATAD2A
1.20617573311641e-179	0.713157199858681	0.379	0.142	3.9403348849447e-175	0	GNAQ
1.87583702776221e-179	0.457524836159153	0.433	0.177	6.12798440229358e-175	0	ESRRA
2.31929072058835e-179	0.832976980993269	0.321	0.108	7.57665892601804e-175	0	SEC16A
2.54656665723583e-179	0.653671559161677	0.749	0.499	8.31912395585801e-175	0	CALR
2.85088959196919e-179	0.596475453137947	0.321	0.108	9.31328611904494e-175	0	RRP1
3.48843212411161e-179	1.02776040951312	0.299	0.096	1.13960100630478e-174	0	MED15
4.2854411678966e-179	0.826567372278259	0.321	0.108	1.39996792072846e-174	0	SLC35E1
5.02374170433453e-179	0.674881852961195	0.268	0.08	1.641155939972e-174	0	CD68
6.5999214338349e-179	0.993529261687916	0.448	0.198	2.15606233400518e-174	0	FAM84A
8.11383502855102e-179	0.95902501872039	0.26	0.075	2.65062762712705e-174	0	TRIM11
8.60257662327537e-179	0.938618867213518	0.487	0.223	2.8102897312916e-174	0	ATP2A2
9.09292416018709e-179	0.492879996899037	0.375	0.141	2.97047646464992e-174	0	MACROD1
3.18081667023318e-178	1.15766100278034	0.285	0.089	1.03910918983177e-173	0	FAM135A
3.58168775806148e-178	0.756179728804285	0.405	0.161	1.17006575680352e-173	0	SDC1
3.89069778621955e-178	1.13119988894211	0.304	0.1	1.2710131528022e-173	0	BRD1
4.4870884270389e-178	0.963465051344116	0.283	0.087	1.46584204734507e-173	0	LGR4
4.89748457972641e-178	1.00020170936214	0.273	0.083	1.59991026250502e-173	0	PLEKHA6
5.03353082459288e-178	0.637084802949369	0.358	0.129	1.644353849778e-173	0	PRDM2
9.91683228128968e-178	0.590191482321882	0.428	0.172	3.23963076965171e-173	0	SYTL2
1.65569378969787e-177	0.82142442589028	0.41	0.165	5.40882047218501e-173	0	MLLT6
1.9905345053376e-177	1.00069882872839	0.257	0.074	6.50267812203687e-173	0	TMEM63B
2.59968318231184e-177	0.717626546133724	0.342	0.12	8.49264501997631e-173	0	DGKZ
2.79499894233789e-177	0.86327347838022	0.586	0.311	9.13070254482941e-173	0	DSG2
3.33224279606454e-177	1.15904058981353	0.539	0.278	1.08857707661836e-172	0	CD55
3.55273063451598e-177	1.13421354294583	0.285	0.09	1.16060604368368e-172	0	KIAA0355
4.55584118875725e-177	0.754739044227218	0.414	0.165	1.48830219954322e-172	0	TNFRSF14
6.51926092833856e-177	0.86661095531229	0.432	0.179	2.12971216006964e-172	0	PTPN12
7.8064604800962e-177	0.831623868876804	0.437	0.185	2.55021450963783e-172	0	SLC22A18
9.42769013478124e-177	0.829505714991688	0.271	0.083	3.07983781323033e-172	0	RNASEK
9.53945155363286e-177	0.683808929419358	0.362	0.135	3.11634803354078e-172	0	CDC42EP1
4.27979189248403e-176	0.903978086215027	0.335	0.119	1.39812241543668e-171	0	RAP2B
5.48151194726402e-176	0.820206732723878	0.431	0.18	1.79070032293221e-171	0	MYO1C
5.61764039445962e-176	0.81640653518546	0.262	0.077	1.83517076406207e-171	0	AP4M1
7.26827498019269e-176	0.73840741183728	0.528	0.253	2.37440007052935e-171	0	SNRNP70
8.1749562396004e-176	0.812055620318382	0.552	0.267	2.67059470435266e-171	0	NSD3
9.1338456108425e-176	0.74106758051155	0.362	0.133	2.98384468415003e-171	0	WIPF2
9.56143893221152e-176	0.86720280699581	0.314	0.106	3.12353087037486e-171	0	TULP4
1.0005165290661e-175	0.716830540235359	0.318	0.108	3.26848739715315e-171	0	B4GALT5
1.08874942886422e-175	1.1111034603975	0.343	0.124	3.55672663421362e-171	0	CDKN2AIP
1.11699635342888e-175	0.841163236524385	0.287	0.09	3.64900368738145e-171	0	RXRA
1.29658621894997e-175	0.281087711630498	0.31	0.101	4.23568786006576e-171	0	C12orf49
1.85249654034085e-175	0.445025056486282	0.415	0.166	6.0517356979855e-171	0	TOMM5
1.97083866222334e-175	1.10886293780033	0.298	0.099	6.4383357417512e-171	0	PPP6R2
3.96945571622453e-175	0.648509914597271	0.515	0.243	1.29674179337623e-170	0	CCDC85B
4.27570071672295e-175	0.896424137611819	0.461	0.2	1.39678591013905e-170	0	BDP1
4.41155194890845e-175	0.806287179121768	0.422	0.172	1.44116579066941e-170	0	BRWD1
5.36940970325054e-175	1.47963464289434	0.311	0.107	1.75407876185789e-170	0	LINC00511
5.50407278201507e-175	0.723792029223106	0.387	0.152	1.79807049642868e-170	0	AGO2
5.56698086670841e-175	0.950424994870307	0.44	0.187	1.8186213095363e-170	0	SETX
6.61247753922708e-175	0.961242306903529	0.458	0.202	2.1601641625147e-170	0	NPEPPS
7.69721289118476e-175	0.915250826957011	0.308	0.104	2.51452550729224e-170	0	ASAP2
1.13161194465586e-174	0.8255989989509	0.511	0.239	3.69674990080175e-170	0	POF1B
2.09617102438581e-174	0.74222652657492	0.557	0.279	6.84777150246356e-170	0	SF1
2.57140090040328e-174	0.518803090332462	0.413	0.166	8.40025246143743e-170	0	RNF126
3.27158844071212e-174	0.704546736816512	0.406	0.163	1.06876251181184e-169	0	LCOR
3.45217604809631e-174	0.725216000498956	0.408	0.165	1.1277568713921e-169	0	CELF1
3.5761563061791e-174	0.667247361676407	0.431	0.184	1.16825874210259e-169	0	TOMM40
3.6204656454139e-174	0.747636366886725	0.384	0.149	1.18273371704381e-169	0	UBA6
1.36789596126329e-173	0.901309258543103	0.266	0.08	4.46864252625492e-169	0	ELMSAN1
1.45852248940982e-173	0.597111308404026	0.288	0.092	4.76470126840399e-169	0	FRAT2
1.54911278310281e-173	0.887479097364731	0.633	0.367	5.06064163984025e-169	0	GOLGA4
1.59161264134275e-173	1.43415221056587	0.295	0.099	5.19948017673849e-169	0	KMT2E-AS1
1.72797959540406e-173	1.27784459793265	0.298	0.098	5.64496374226598e-169	0	EXT1
5.12231801086988e-173	0.930228036427347	0.262	0.078	1.67335884779097e-168	0	SLC7A5
5.89213166708828e-173	0.599245106477157	0.29	0.092	1.9248415730044e-168	0	PGPEP1
7.79895570647451e-173	0.735743103802811	0.393	0.154	2.54776285019109e-168	0	PURA
8.06252981240814e-173	0.927293555325022	0.25	0.071	2.63386723911749e-168	0	CAMSAP3
9.2011671999913e-173	0.908333677680224	0.252	0.073	3.00583730089316e-168	0	SLC12A9
1.00215471266279e-172	0.780459423275945	0.465	0.203	3.2738390153268e-168	0	KMT2A
1.62962988030573e-172	0.600565628985395	0.371	0.14	5.32367489298276e-168	0	TJP3
2.30052488888775e-172	0.852164184454704	0.46	0.203	7.51535470701851e-168	0	CSNK1D
2.69792870469459e-172	1.04673261363568	0.281	0.089	8.8135934924963e-168	0	GBA2
5.28042767317282e-172	0.615014545886246	0.33	0.116	1.7250101122721e-167	0	FAM83H
5.39229628833402e-172	0.834810183785731	0.295	0.096	1.76155535147296e-167	0	POM121
6.28744942235829e-172	1.00562239484492	0.275	0.086	2.05398397729601e-167	0	EGFR
7.69680321693221e-172	1.04801556696795	0.273	0.085	2.51439167490741e-167	0	PER2
9.88581063213424e-172	0.359828051827007	0.261	0.077	3.22949661730562e-167	0	ZFPM1
1.17873842128831e-171	0.87100892228997	0.278	0.087	3.85070267466466e-167	0	BCAR1
1.3845396771262e-171	1.18459822357874	0.3	0.1	4.52301421723588e-167	0	NOM1
1.57823329805854e-171	1.29805083308705	0.262	0.081	5.15577253809765e-167	0	HK2
1.96972077562694e-171	0.964588240442576	0.346	0.127	6.4346838298181e-167	0	CHDH
2.86495346892837e-171	1.00104562062643	0.263	0.079	9.3592299922952e-167	0	MEF2D
3.2284392311977e-171	0.834217175934678	0.311	0.106	1.05466652804767e-166	0	SLC20A2
4.73356549808127e-171	0.770633212636879	0.453	0.202	1.54636117691319e-166	0	PYGB
5.31323741893858e-171	2.36185487075648	0.251	0.082	1.73572840001886e-166	0	EREG
6.16646033224453e-171	0.926910105234697	0.269	0.083	2.01445926133764e-166	0	RUNDC1
6.22469664345236e-171	1.00072643323283	0.344	0.127	2.03348389948302e-166	0	GPRC5C
8.22681406851083e-171	1.62729144302639	0.421	0.187	2.68753561990112e-166	0	CSKMT
9.27887817321905e-171	0.92650460526438	0.415	0.17	3.0312239216272e-166	0	SETD5
1.05768713301676e-170	1.08939788648187	0.258	0.077	3.45525232613917e-166	0	C3orf52
1.18561504186904e-170	0.78567559021804	0.265	0.08	3.87316721877778e-166	0	AXIN1
1.23477322836208e-170	1.05689523644544	0.279	0.088	4.03375718241325e-166	0	CHERP
1.56845575853252e-170	0.843681706492613	0.46	0.199	5.12383127197404e-166	0	NUMA1
1.62168021341419e-170	0.857454768418642	0.558	0.291	5.29770492118148e-166	0	CDH1
3.662716637529e-170	0.682528568903786	0.382	0.148	1.19653627114797e-165	0	B4GALT1
4.58464716809267e-170	0.748628182964564	0.271	0.084	1.49771253687251e-165	0	NR4A2
4.67515799391339e-170	0.84985905378876	0.361	0.136	1.52728061345163e-165	0	KDM7A
4.80130612065347e-170	0.712927650136445	0.56	0.279	1.56849068349508e-165	0	GPBP1
5.00913132518301e-170	0.578006000432271	0.544	0.266	1.63638302131078e-165	0	MT-ND6
5.59546535148665e-170	0.754666567717482	0.715	0.441	1.82792662102366e-165	0	DSP
6.56545196731694e-170	1.05516361305644	0.251	0.074	2.1448018486831e-165	0	SERTAD3
6.62725730424632e-170	0.327688774758127	0.33	0.116	2.16499241615119e-165	0	ZNF787
7.8105360269244e-170	0.88064708707641	0.289	0.094	2.55154590927566e-165	0	CCNT2
8.58346613898358e-170	0.862336595521464	0.484	0.236	2.80404671828316e-165	0	CD320
1.0116132693024e-169	0.914022672209071	0.323	0.115	3.30473822815707e-165	0	PTK6
1.23943057888893e-169	0.695562445515352	0.341	0.125	4.04897181511437e-165	0	BRI3BP
1.3351031363282e-169	0.85832593198108	0.359	0.135	4.36151492575695e-165	0	KIF16B
1.41974487113961e-169	0.857346025513424	0.264	0.081	4.63802254503889e-165	0	VWA1
1.44443672885676e-169	0.74003051912438	0.456	0.198	4.71868590582927e-165	0	MKNK2
2.12037733967897e-169	0.748416205000656	0.464	0.214	6.92684869326325e-165	0	NCOA7
2.99010163636539e-169	0.537395279170529	0.285	0.091	9.76806402567845e-165	0	PCYT2
3.70136315277813e-169	0.834390560173766	0.29	0.095	1.20916131474956e-164	0	TRIM25
4.91637841824402e-169	1.25701256988595	0.346	0.132	1.60608250167195e-164	0	SERPINH1
5.03862059988258e-169	0.829270588242045	0.361	0.138	1.64601657756964e-164	0	MGAT5
6.9504248960513e-169	0.972287396156553	0.267	0.083	2.27056480504204e-164	0	TM7SF2
9.26629139166445e-169	0.888971218413892	0.3	0.102	3.02711207182894e-164	0	TRIM15
1.16580570458809e-168	0.317641221172948	0.598	0.276	3.80845407574839e-164	0	ARL6IP4
1.19404980029945e-168	0.557549206381663	0.442	0.192	3.90072188761823e-164	0	DUS1L
1.20523416034285e-168	0.889028624002793	0.527	0.256	3.93725895500802e-164	0	AC103702.2
1.21735356960852e-168	0.93711419386246	0.296	0.098	3.97685064119713e-164	0	PRR14L
2.91516275622498e-168	0.885355643314733	0.313	0.109	9.52325369203577e-164	0	HMGXB3
2.98757781437739e-168	0.88123619836636	0.338	0.124	9.75981920400805e-164	0	PSME4
3.03648532416012e-168	0.84774284209519	0.365	0.139	9.91959025696627e-164	0	EP300
3.29950316356823e-168	0.500453989505845	0.583	0.299	1.07788169347447e-163	0	CSNK1A1
3.51343901941842e-168	0.273859446628768	0.52	0.244	1.14777025886361e-163	0	GIPC1
3.80258543042546e-168	0.959503174591551	0.284	0.092	1.24222860841139e-163	0	MAN1B1
4.00547631932234e-168	0.519893229176232	0.381	0.148	1.30850900399622e-163	0	TOX3
6.2095572471392e-168	1.05908866713753	0.368	0.144	2.02853816149543e-163	0	AKAP17A
7.02237091577757e-168	0.646108657730265	0.545	0.273	2.29406813076622e-163	0	FAM133B
7.38354999239681e-168	0.98152304042821	0.406	0.169	2.41205811151619e-163	0	NARF
9.80735001082757e-168	1.09416157558741	0.295	0.099	3.20386510153715e-163	0	UBN2
1.58075108557182e-167	1.43385515603345	0.319	0.118	5.16399764634601e-163	0	FOXQ1
1.59024879469912e-167	0.844884208555934	0.277	0.087	5.19502476252308e-163	0	ITGB5
2.35228916809753e-167	1.10105080246165	0.25	0.074	7.68445825434102e-163	0	CLIP2
2.36858367681682e-167	0.865216872028369	0.281	0.09	7.7376891554252e-163	0	TARBP1
2.96147659333594e-167	0.514454085206207	0.255	0.076	9.67455173510984e-163	0	ATAD3A
3.78389386345767e-167	0.591665409518855	0.331	0.117	1.23612244731435e-162	0	UBN1
3.92128389961822e-167	0.541411583258108	0.291	0.096	1.28100502432728e-162	0	EVI5
6.85839744916223e-167	0.612322783263909	0.383	0.15	2.24050127869232e-162	0	TRIOBP
7.2594039670288e-167	0.80497608754716	0.348	0.13	2.37150208794897e-162	0	CARM1
1.12828262458594e-166	0.718028119901692	0.287	0.094	3.68587367799736e-162	0	PPAN
3.33486293263276e-166	0.938991794775149	0.285	0.093	1.08943302283247e-161	0	SLC4A2
4.75092353359932e-166	0.690005915956217	0.281	0.09	1.55203169995622e-161	0	KIF13A
4.84811996099111e-166	0.979152221943131	0.39	0.158	1.58378382885658e-161	0	NFATC2IP
7.91586746152333e-166	0.890729940248409	0.312	0.108	2.58595558233044e-161	0	REV1
9.2737448844242e-166	0.669655449742375	0.467	0.208	3.0295469788437e-161	0	SH3D19
1.12198399574522e-165	1.27739543445399	0.302	0.104	3.6652973173005e-161	0	CITED2
1.34122639982513e-165	1.22683745355162	0.253	0.077	4.38151840294874e-161	0	NOTCH1
1.93530466203563e-165	0.925473537354924	0.323	0.116	6.322253269938e-161	0	SP1
2.08358504615358e-165	0.854962911905739	0.437	0.188	6.80665562877452e-161	0	SUN1
2.14706910580052e-165	0.88930939036146	0.7	0.421	7.01404535482914e-161	0	CDC37
4.12644047502987e-165	0.729177911497985	0.327	0.117	1.34802557438276e-160	0	SPPL3
4.30408835277836e-165	0.740720251653021	0.33	0.119	1.40605958308564e-160	0	SGTA
6.26001513001316e-165	0.919648846131456	0.269	0.085	2.0450217426727e-160	0	E2F3
7.13959515591467e-165	1.00664139874285	0.333	0.123	2.3323629455342e-160	0	CYP2S1
9.06683184648354e-165	1.47418856287501	0.303	0.109	2.96195262760924e-160	0	HOXB6
1.44988110321019e-164	0.810034949347997	0.438	0.19	4.73647158796703e-160	0	SLC25A36
1.48388905869931e-164	0.637938503918392	0.418	0.175	4.8475687769589e-160	0	GATAD1
1.53195475159892e-164	0.897093614594214	0.305	0.106	5.00458978252334e-160	0	CLOCK
1.64699713222491e-164	0.658611607349049	0.391	0.157	5.38041023155234e-160	0	PTPRA
2.26884066175077e-164	1.12627656091868	0.293	0.099	7.4118486738074e-160	0	RNF103
2.50598118233105e-164	0.334685416196075	0.317	0.109	8.18653932643908e-160	0	SMARCE1
2.53673838157333e-164	0.780687843261654	0.324	0.116	8.28701694492377e-160	0	PDPK1
2.66922457926795e-164	0.398943224582033	0.368	0.139	8.71982285555253e-160	0	METRNL
2.75190638581426e-164	0.836729985485478	0.292	0.098	8.98992778117803e-160	0	WDFY1
3.25708582081632e-164	0.655439493635951	0.349	0.131	1.06402479594427e-159	0	MYO5B
3.71900617016311e-164	0.982324683392862	0.326	0.117	1.21492493566888e-159	0	KIDINS220
4.95237732295935e-164	0.907303565035698	0.265	0.083	1.61784262386436e-159	0	SLC37A3
6.0988413598419e-164	0.802962505554155	0.341	0.126	1.99236949543315e-159	0	LUC7L
6.32082418666117e-164	0.604233619999835	0.346	0.129	2.06488684529847e-159	0	FAM129B
8.04642890745248e-164	0.558935253278152	0.379	0.149	2.62860739548658e-159	0	UPP1
8.34138312441847e-164	0.915637666115388	0.251	0.075	2.72496303908503e-159	0	DOCK7
1.06009450522246e-163	0.942974280077634	0.344	0.134	3.46311672966073e-159	0	ZFAND2A
1.8888667815997e-163	0.779218123259184	0.387	0.154	6.17055000212991e-159	0	RALGPS2
2.00071114629981e-163	0.96519839348269	0.271	0.087	6.53592317273223e-159	0	MGRN1
2.1264947234551e-163	0.654550482157215	0.347	0.13	6.94683296258312e-159	0	KIAA1522
2.14975058343845e-163	0.991088240862175	0.317	0.112	7.02280520597674e-159	0	KIAA1217
2.25639602510236e-163	0.781850240362227	0.337	0.124	7.37119453480438e-159	0	TMEM159
3.73602397890279e-163	0.331674879207949	0.398	0.162	1.22048431342796e-158	0	LSM12
6.6097643743741e-163	0.838749600443995	0.347	0.131	2.15927782582053e-158	0	SMG7
7.53581723964441e-163	1.12157580154387	0.31	0.109	2.46180077584704e-158	0	SPATA13
8.39613265698378e-163	0.530654409413276	0.345	0.128	2.74284861638346e-158	0	MAPKAPK2
1.35139420432937e-162	0.686204573423208	0.713	0.462	4.4147345867032e-158	0	P4HB
1.47125834881265e-162	1.18112932506724	0.282	0.093	4.80630677390117e-158	0	ARHGEF2
1.54382156082645e-162	0.871480477499493	0.46	0.207	5.04335627490784e-158	0	CHD2
1.77490208134946e-162	0.824537820478746	0.42	0.177	5.79825011935241e-158	0	TJP1
3.68733761791856e-162	0.784985764569373	0.422	0.189	1.20457945302164e-157	0	GOLM1
5.41227771208267e-162	0.851838640749873	0.366	0.144	1.76808288298317e-157	0	SLC39A10
5.85727899297377e-162	0.600243752395726	0.303	0.104	1.91345590142467e-157	0	ARL8A
9.73604307305994e-162	0.654445366438125	0.345	0.128	3.18057055110722e-157	0	ANKH
1.29188305129057e-161	0.947392239610053	0.33	0.121	4.22032355195603e-157	0	CARMIL1
1.58543219280716e-161	0.852185073589876	0.463	0.214	5.17928988746244e-157	0	TRA2A
1.96250968441245e-161	0.868381436984716	0.293	0.1	6.41112663703858e-157	0	THAP9-AS1
3.05464732461666e-161	0.57684510439085	0.479	0.221	9.9789218800577e-157	0	ARRDC1
3.23483923955528e-161	0.898082634858179	0.359	0.14	1.05675728277792e-156	0	PPFIBP1
4.45301250184831e-161	0.87580217433662	0.83	0.584	1.4547101241038e-156	0	HSPB1
5.89401090988717e-161	0.706686995474687	0.387	0.156	1.92545548404194e-156	0	UBR5
6.31230393500313e-161	0.990501951091038	0.262	0.082	2.06210344948682e-156	0	ATXN1
1.57145593433022e-160	0.887965465999274	0.316	0.114	5.13363224626996e-156	0	PELI1
1.73201285448373e-160	1.18033540904496	0.269	0.087	5.65813959302744e-156	0	EP400
2.01033237517098e-160	0.84717884401648	0.493	0.239	6.56735380320855e-156	0	PTPRF
2.33202251425142e-160	0.550062094911372	0.342	0.127	7.61825114955655e-156	0	KIAA2013
3.22390756353648e-160	0.571599291650135	0.35	0.133	1.0531861228561e-155	0	TUBB2A
3.93550740546081e-160	0.708061657653785	0.537	0.278	1.28565155921594e-155	0	ABHD11
5.28401235925842e-160	1.03420406817988	0.38	0.159	1.72618115752254e-155	0	BHLHE40
7.74379156800566e-160	0.809385295479459	0.259	0.08	2.52974182943609e-155	0	ACVR1B
8.10377946857485e-160	0.956833655008833	0.313	0.114	2.64734267679403e-155	0	EGLN3
9.7688247060417e-160	0.570519957953494	0.27	0.086	3.1912796549697e-155	0	TRAF3IP1
1.0729305954038e-159	0.505819478402712	0.31	0.108	3.50504966906514e-155	0	CRACR2B
1.98581421115228e-159	0.88477661348011	0.283	0.094	6.48725786499227e-155	0	STK40
2.30447643802252e-159	0.40784819984996	0.34	0.125	7.52826362773196e-155	0	SLC9A3R2
2.7885909877166e-159	0.27067990405468	0.255	0.078	9.1097690386726e-155	0	CYBC1
2.9178012012168e-159	1.04915563231963	0.274	0.09	9.53187296413504e-155	0	PPP2R2D
3.06530889237849e-159	1.02359414610517	0.373	0.156	1.00137510896221e-154	0	MSMO1
3.76986061427236e-159	0.791679312708498	0.271	0.088	1.23153806547049e-154	0	SESTD1
6.86285301173303e-159	0.663676596687917	0.354	0.135	2.24195682187294e-154	0	TRIM33
7.60740685920326e-159	0.814876909990914	0.394	0.163	2.48518767276452e-154	0	ERBIN
7.75914809477602e-159	0.920795169781704	0.339	0.128	2.53475849960143e-154	0	MARK3
8.84691463242516e-159	0.647949072418245	0.458	0.208	2.89011007212065e-154	0	UBE2H
1.13146621310894e-158	0.893098704062783	0.611	0.343	3.69627382498428e-154	0	PNN
1.51507951407086e-158	1.09645611524144	0.292	0.099	4.9494617565667e-154	0	RICTOR
1.83672236610265e-158	0.758691321541492	0.428	0.188	6.00020462558412e-154	0	SLC35A3
2.27016262993894e-158	0.852337967738885	0.617	0.342	7.41616727948453e-154	0	PNISR
2.30711392840369e-158	0.711395212971585	0.426	0.187	7.53687978130919e-154	0	CLCN3
2.4953042631779e-158	0.907760299821782	0.279	0.093	8.15165996694956e-154	0	ZBTB11
2.55314128854566e-158	0.669351083074286	0.278	0.091	8.34060196142096e-154	0	RCOR1
3.6198550955885e-158	0.961798428423667	0.346	0.132	1.18253426262685e-153	0	DNMBP
3.72413322083331e-158	0.570391042495193	0.303	0.105	1.21659984058183e-153	0	UGCG
6.05228718020925e-158	0.78944572387395	0.442	0.2	1.97716117603076e-153	0	TMEM165
6.43535597090733e-158	0.638791732419075	0.323	0.118	2.10230208857601e-153	0	KPNA6
6.56043480371107e-158	0.568769427300722	0.434	0.19	2.14316284167633e-153	0	IRAK1
6.58342854597317e-158	0.69206728345074	0.724	0.47	2.15067443739852e-153	0	PRRC2C
7.6080776099235e-158	0.652845600136611	0.429	0.184	2.48540679360981e-153	0	TNRC6B
8.25873356733597e-158	0.993110954470426	0.275	0.091	2.69796308177731e-153	0	DIP2A
8.97773530012842e-158	0.704111091386324	0.357	0.138	2.93284656784595e-153	0	TAOK1
9.35731918227195e-158	0.73950266932359	0.302	0.106	3.0568490304646e-153	0	ATP6V0A1
1.40460723245923e-157	0.959150226671123	0.398	0.166	4.58857090699782e-153	0	CCDC14
1.46544270803904e-157	0.858298334930998	0.278	0.091	4.78730823862192e-153	0	POM121C
1.71588353557348e-157	0.565907903289699	0.303	0.106	5.60544833401146e-153	0	SCRIB
1.73460242863138e-157	1.04746999288135	0.409	0.175	5.66659921385299e-153	0	VPS13A
2.43132683130957e-157	0.86526814312658	0.255	0.08	7.9426584925221e-153	0	MAP1S
2.59587133765117e-157	0.755555830391403	0.307	0.108	8.48019248583884e-153	0	AKT2
2.86484753117478e-157	0.728784575905275	0.266	0.085	9.35888391484178e-153	0	HYAL2
3.17979906894524e-157	0.846721113365202	0.343	0.129	1.03877675984303e-152	0	LRP5
4.46347368927466e-157	0.391211376942607	0.318	0.114	1.45812758481225e-152	0	PHC2
5.05455399093793e-157	0.839540238324889	0.345	0.132	1.6512216977596e-152	0	EXOC7
5.21936076243434e-157	0.924495271898101	0.409	0.175	1.70506077387205e-152	0	MAP1LC3A
5.32983976791913e-157	1.23385137730862	0.254	0.081	1.74115205538382e-152	0	CPEB4
5.68645871599933e-157	0.758955624486291	0.462	0.214	1.85765233334266e-152	0	C6orf62
6.27826798140565e-157	0.752321415855024	0.347	0.133	2.0509845841656e-152	0	CTTNBP2NL
1.01712668086413e-156	0.591464446409896	0.967	0.827	3.32274944104694e-152	0	KRT18
1.13498721461991e-156	0.881253906815954	0.284	0.096	3.70777623272033e-152	0	COLGALT1
2.07420846872578e-156	0.760838106555643	0.368	0.148	6.77602422563339e-152	0	ARID1A
2.13465241919048e-156	0.72796530670271	0.438	0.195	6.97348252301147e-152	0	PDLIM5
2.20362749730801e-156	0.993441084059532	0.251	0.079	7.19881030820579e-152	0	SYVN1
2.53273212042335e-156	0.936107550799321	0.38	0.155	8.27392929099901e-152	0	TTC17
2.74699073284161e-156	0.475166502161852	0.369	0.145	8.97386932604697e-152	0	SAMD1
3.19722568305413e-156	0.984694430017061	0.308	0.111	1.04446968614012e-151	0	AKT1S1
3.32795707534303e-156	0.913811255581826	0.266	0.087	1.08717701737306e-151	0	MBD3
5.53860004502916e-156	0.774887856169464	0.488	0.234	1.80934986271013e-151	0	RSBN1L
6.89120975461939e-156	0.947569094996487	0.252	0.079	2.25122040263906e-151	0	TBC1D17
7.76268221134673e-156	0.861632125349842	0.288	0.099	2.53591302480275e-151	0	EPB41L1
7.93589786383083e-156	1.2105343633277	0.311	0.119	2.59249911415626e-151	0	CAPN8
8.18576343692084e-156	0.646845423344906	0.265	0.085	2.6741251995733e-151	0	NOL3
8.87100382541626e-156	0.79801314055305	0.278	0.093	2.89797952968698e-151	0	USP36
9.78702345028911e-156	1.23336783553289	0.26	0.084	3.19722482074044e-151	0	HPS4
1.2521576217865e-155	1.02461466156324	0.287	0.1	4.09054851885212e-151	0	KCNK6
1.34797790518631e-155	0.564820113948621	0.428	0.19	4.40357422066265e-151	0	NME3
1.56063670856809e-155	0.743143136294608	0.258	0.082	5.09828799955023e-151	0	MMP15
1.60086938437398e-155	0.9892968457434	0.469	0.231	5.22972010487293e-151	0	AKAP1
1.62835795702235e-155	0.627771754965508	0.28	0.094	5.31951977400063e-151	0	KDM1B
2.04638683884981e-155	0.609359465297875	0.325	0.12	6.68513652515454e-151	0	CORO1C
2.35495331216468e-155	0.592238637012711	0.407	0.171	7.69316148017958e-151	0	TOR1AIP2
3.18377262508818e-155	0.43353416387015	0.289	0.097	1.04007484116381e-150	0	OTULIN
4.59949492772069e-155	0.874981721836717	0.28	0.094	1.50256300298779e-150	0	TNKS2
4.67677349640664e-155	0.839559745145888	0.273	0.09	1.52780836580612e-150	0	AGAP1
5.42533297067061e-155	0.838063311610312	0.312	0.113	1.77234777485867e-150	0	DVL1
6.83374508985519e-155	0.52745388011931	0.255	0.079	2.23244784595389e-150	0	KDELR3
8.1333225526103e-155	0.660581104496116	0.312	0.113	2.65699381148673e-150	0	TC2N
9.1000031137025e-155	0.717683499749714	0.355	0.139	2.97278901718433e-150	0	SLMAP
9.34198434504919e-155	0.998542021434524	0.262	0.085	3.05183944584067e-150	0	FAM126B
1.02508507871957e-154	0.992756722990751	0.353	0.139	3.34874793516108e-150	0	KIAA1109
1.16706896545135e-154	1.08174108693984	0.282	0.096	3.81258089633648e-150	0	MINK1
1.62166332408134e-154	0.85755053351409	0.403	0.18	5.29764974710893e-150	0	SNHG15
1.69038778245939e-154	0.626721606702227	0.25	0.077	5.52215880773832e-150	0	RNF19B
1.69354905255544e-154	0.637114277905475	0.341	0.129	5.53248604488811e-150	0	ITPRIPL2
3.03366738580484e-154	0.884878702169224	0.296	0.104	9.91038461594724e-150	0	ZFYVE16
4.00156641419818e-154	0.867320738063684	0.254	0.08	1.30723171619026e-149	0	SAMD12
4.03441960347272e-154	0.681473514212826	0.521	0.259	1.31796419606247e-149	0	CCDC186
4.1305674789484e-154	0.601913030078233	0.277	0.092	1.34937378402286e-149	0	RBFOX2
4.14062496556784e-154	1.09135616744859	0.276	0.093	1.3526593637517e-149	0	ERC1
4.82609143251936e-154	0.837174669424826	0.393	0.169	1.57658754917543e-149	0	ACSL3
6.97544067608851e-154	0.443921010862012	0.305	0.109	2.27873696006459e-149	0	RPS6KA1
1.06221161543695e-153	0.64039815163087	0.379	0.153	3.47003290530942e-149	0	RCC2
1.06382718549059e-153	0.817005078373036	0.472	0.22	3.47531064956065e-149	0	CDK12
1.18628533659104e-153	0.912407295124728	0.383	0.163	3.8753569375756e-149	0	ENTPD6
1.84377002048548e-153	0.56767775468203	0.495	0.252	6.02322790292197e-149	0	PLPP2
2.11235545380128e-153	0.658945285612557	0.333	0.126	6.90064279647804e-149	0	FKBP9
2.48905897767654e-153	0.758941671960153	0.359	0.142	8.13125786827371e-149	0	GSE1
2.5378285622085e-153	0.693989459117754	0.39	0.163	8.29057834702273e-149	0	IBTK
2.80549062599112e-153	0.737738074111157	0.322	0.119	9.1649767769878e-149	0	FBXO32
3.33652207054413e-153	0.802181936141039	0.321	0.119	1.08997503000536e-148	0	LONP1
3.45515016046706e-153	0.604525218608784	0.626	0.364	1.12872845442138e-148	0	CD151
3.50969966632814e-153	1.01167758599013	0.441	0.198	1.14654868699608e-148	0	CHD9
3.88733760672409e-153	0.4901489765923	0.362	0.143	1.26991544936463e-148	0	VGLL4
8.27323669253149e-153	0.79447920435284	0.37	0.149	2.70270096271619e-148	0	GPATCH8
1.08047577520396e-152	1.05668564996523	0.275	0.093	3.52969826243628e-148	0	MYO15B
1.10055491544549e-152	0.561314165188073	0.531	0.27	3.59529279777733e-148	0	CAPN1
1.55630849786613e-152	1.21424001848915	0.328	0.125	5.08414860082906e-148	0	SPTLC2
1.64564222932742e-152	0.584328128777162	0.261	0.085	5.37598403476683e-148	0	KHDRBS3
1.72832563598764e-152	0.927173313222147	0.31	0.113	5.64609418764443e-148	0	ELMO3
1.91071030642993e-152	0.887876175635725	0.332	0.126	6.24190842904528e-148	0	ATP2C2
2.04549139514518e-152	0.850978641289664	0.359	0.142	6.68221128966028e-148	0	MBTPS1
2.51843704743517e-152	0.866122149538246	0.383	0.16	8.2272301465612e-148	0	SORL1
3.18373393457712e-152	1.12373890185747	0.335	0.132	1.04006220174765e-147	0	ABR
3.19001752234967e-152	0.754145476463974	0.362	0.145	1.04211492420119e-147	0	NR2F2
3.89863640375448e-152	0.91744061327878	0.303	0.109	1.27360654037851e-147	0	AHR
3.92810159022639e-152	0.48365126596768	0.714	0.434	1.28323222749516e-147	0	TSC22D1
4.94878339550748e-152	0.949315557756766	0.271	0.091	1.61666855964438e-147	0	FPGS
5.62752564125116e-152	0.676349253766363	0.372	0.15	1.83840007648393e-147	0	NF1
5.66337103529229e-152	0.887584948641663	0.28	0.096	1.85011004980929e-147	0	ARRDC3
7.68302045348602e-152	1.47944506604309	0.314	0.121	2.50988912174481e-147	0	TLE4
8.09967220946861e-152	0.729784432042285	0.447	0.202	2.64600091738921e-147	0	BIRC6
8.19819668716964e-152	0.628129097650835	0.578	0.311	2.67818689376458e-147	0	EHF
1.1317512062169e-151	0.60544252014396	0.291	0.102	3.69720484046935e-147	0	TPGS1
2.11940484433151e-151	0.662065412058859	0.358	0.144	6.92367174546217e-147	0	GPA33
2.19830013657602e-151	1.00599131779881	0.255	0.081	7.18140688616655e-147	0	MAGI1
3.67681584510353e-151	0.624447722788196	0.33	0.124	1.20114220027842e-146	0	ARFGEF3
4.11154257373e-151	0.72846584181227	0.623	0.388	1.34315872798612e-146	0	MLEC
5.7917977234249e-151	0.556114966653921	0.359	0.142	1.89206448028845e-146	0	C1orf35
7.49306923431002e-151	0.485271588134271	0.524	0.257	2.4478358574644e-146	0	FBXW5
7.99863365711827e-151	0.794743133672255	0.328	0.125	2.6129936431074e-146	0	HYOU1
8.0893928524331e-151	0.802216399225497	0.255	0.082	2.64264285703285e-146	0	PAK4
8.57267584890498e-151	0.646432238018192	0.25	0.079	2.80052174632028e-146	0	FOXK2
8.84602340265395e-151	0.675234692400035	0.268	0.088	2.88981892517899e-146	0	AC245297.3
1.3675554928901e-150	0.713885530196265	0.331	0.126	4.46753028417338e-146	0	SVIL
1.59305666191758e-150	0.428905719783737	0.341	0.13	5.20419750315235e-146	0	NELFB
1.81724054817267e-150	0.683987549303148	0.627	0.371	5.93656142277047e-146	0	APP
1.84455553066635e-150	0.701282798766925	0.429	0.2	6.02579400758084e-146	0	SLC52A2
1.89285699885751e-150	0.900778334239089	0.273	0.093	6.1835852438677e-146	0	PLEKHG6
2.19550797773636e-150	1.16718534582693	0.271	0.094	7.17228546166915e-146	0	ZNF562
2.30511915793249e-150	0.445404310688603	0.267	0.088	7.53036326513385e-146	0	SH3GL1
2.34447514703634e-150	0.589682429881644	0.263	0.087	7.65893141033831e-146	0	METRN
2.38131440850858e-150	0.709976204302786	0.286	0.099	7.77927790971582e-146	0	WDR55
2.54578048595306e-150	0.903725010877168	0.329	0.125	8.31655569151145e-146	0	BSDC1
3.74878663434749e-150	0.660983911016075	0.269	0.089	1.22465361770864e-145	0	CCNT1
3.98203547990602e-150	0.936467878607918	0.34	0.134	1.3008513505757e-145	0	MECOM
4.34935247189809e-150	0.477955988348131	0.27	0.09	1.42084646551967e-145	0	UBE2V1
4.51175168383919e-150	0.424774199252755	0.369	0.148	1.47389904007659e-145	0	USP22
4.72041453677138e-150	0.598927873356722	0.691	0.444	1.54206502087247e-145	0	BSG
7.75594065345682e-150	0.720371889334432	0.345	0.134	2.53371069267127e-145	0	TRIM38
1.84055800316401e-149	0.514440371348166	0.279	0.095	6.01273488473619e-145	0	ZNF652
1.88961564530777e-149	0.844293727215971	0.322	0.121	6.17299639009142e-145	0	ATF6B
2.70387650547941e-149	0.658418739697733	0.305	0.11	8.83302376810013e-145	0	GK5
2.93728370168111e-149	0.645315499118683	0.256	0.083	9.59551839665186e-145	0	ITGB8
3.22309524789733e-149	0.841734905793711	0.301	0.109	1.0529207555831e-144	0	ZNFX1
4.53531677026462e-149	0.819032710705982	0.364	0.148	1.48159728251005e-144	0	NSD1
5.71328551114327e-149	0.93170713488574	0.313	0.118	1.86641611078028e-144	0	FUT2
5.84647825425625e-149	0.260267460713699	0.753	0.455	1.90992751610043e-144	0	BTG1
6.07775077588332e-149	1.24555612057851	0.269	0.092	1.98547962346556e-144	0	AL118516.1
8.96486290993947e-149	0.858663362730966	0.265	0.088	2.92864141541903e-144	0	GALNT2
9.89528471757585e-149	0.825116512465367	0.377	0.156	3.23259161153768e-144	0	ZNF518A
1.05564119849291e-148	0.50753248923005	0.387	0.161	3.44856866723663e-144	0	MAP2K3
1.29121467490042e-148	0.774420767630478	0.29	0.102	4.21814009996469e-144	0	AFF1
1.37172382242885e-148	0.494942357164372	0.342	0.134	4.48114738311057e-144	0	CENPV
1.45577993959969e-148	0.930875881681882	0.307	0.114	4.75574190668425e-144	0	TMEM214
1.48794925762255e-148	1.00539345711503	0.266	0.089	4.86083263480134e-144	0	NDE1
1.66587979369576e-148	0.412982611146961	0.395	0.166	5.44209611004531e-144	0	ABHD17C
2.42806471494777e-148	0.713930723974145	0.415	0.182	7.93200181079136e-144	0	MED13
2.6252373393353e-148	0.609700876173216	0.31	0.113	8.57612534014054e-144	0	AP2A2
2.63828823106682e-148	0.934096083212925	0.293	0.105	8.61875999324908e-144	0	CCDC130
3.75469237582601e-148	0.700834387435693	0.393	0.167	1.22658290533484e-143	0	OSBPL2
5.1780656573099e-148	0.776683770676857	0.285	0.101	1.69157048893e-143	0	PRSS23
6.19491292395279e-148	0.764012337942771	0.392	0.168	2.0237541539969e-143	0	LARP4
7.51794882053293e-148	0.727204771817624	0.326	0.123	2.4559635206917e-143	0	CREBBP
9.74337357043715e-148	0.602696604231356	0.345	0.136	3.18296527799041e-143	0	ZC3H18
1.01140327378252e-147	0.666761296876635	0.27	0.091	3.30405221479274e-143	0	TMEM189
1.24847885692203e-147	0.70191751170918	0.547	0.288	4.07853072979289e-143	0	ZKSCAN1
1.71535517402695e-147	0.912704872558449	0.287	0.101	5.60372228251125e-143	0	BTBD7
1.88251204284565e-147	0.768824856541406	0.33	0.127	6.14979034156817e-143	0	VARS
2.03166153925717e-147	0.745084917762603	0.345	0.136	6.63703191644531e-143	0	EHMT1
2.38846044210935e-147	0.490827196083566	0.401	0.175	7.80262257228281e-143	0	CYHR1
2.46524606797194e-147	0.962799855527391	0.46	0.223	8.05346585485073e-143	0	THUMPD3-AS1
2.53291380059774e-147	0.492072469067207	0.61	0.358	8.2745228037927e-143	0	ITGB1
3.59779792552582e-147	0.410473613913958	0.419	0.182	1.17532862631077e-142	0	PPP1R35
4.14533903893455e-147	0.710867485033031	0.363	0.146	1.35419935723914e-142	0	HMGXB4
5.11927809823729e-147	1.22508739377029	0.251	0.083	1.67236576913216e-142	0	FGD6
5.42501936435491e-147	0.653091672930122	0.44	0.201	1.77224532594746e-142	0	TXNRD1
5.45752847800028e-147	0.546619150186291	0.557	0.299	1.78286540319313e-142	0	DNAJB6
6.89642096280104e-147	0.685416143765997	0.399	0.178	2.25292280012784e-142	0	DDRGK1
1.06345237631767e-146	0.504065795322547	0.273	0.092	3.47408622295457e-142	0	DNAJC22
1.12802606578085e-146	0.469774377330523	0.993	0.97	3.68503555169289e-142	0	MT-ND1
1.88056379500066e-146	0.476464167778627	0.437	0.2	6.14342580550816e-142	0	RRP7A
2.19255416560236e-146	0.512526871046553	0.442	0.202	7.1626359481898e-142	0	NTMT1
2.31916833557036e-146	0.520307810584104	0.349	0.138	7.57625911864126e-142	0	FAM91A1
2.62786132396882e-146	0.719745745764549	0.313	0.116	8.58469737314133e-142	0	AHCTF1
2.74705856841622e-146	0.74602203717444	0.293	0.104	8.9740909313021e-142	0	MYSM1
2.90127421717486e-146	0.890182201452027	0.255	0.083	9.47788261266682e-142	0	HGSNAT
2.90434888693063e-146	0.588238584414864	0.286	0.1	9.48792694382499e-142	0	STK3
3.63224098349705e-146	0.491203826060838	0.36	0.143	1.18658048448882e-141	0	MBP
3.83817160561454e-146	0.909278018949204	0.253	0.082	1.25385390012216e-141	0	RABEP2
4.4014875650682e-146	0.523950409855613	0.381	0.16	1.43787795775648e-141	0	CKAP4
4.56419355462613e-146	0.669096114139422	0.356	0.145	1.49103075042526e-141	0	NFIA
5.93486722155444e-146	0.537560537820031	0.42	0.187	1.93880242393741e-141	0	HNF4A
6.1694628540937e-146	0.520972901382792	0.4	0.173	2.01544012517533e-141	0	FNBP1L
6.52899898653331e-146	0.958503852743073	0.351	0.142	2.1328933889207e-141	0	IGF2R
7.36012038029288e-146	0.629682676163898	0.348	0.138	2.40440412583408e-141	0	OSBP
8.08746722512499e-146	0.808893413016089	0.276	0.096	2.64201379310383e-141	0	SCAF1
8.7333211337919e-146	0.713464260280312	0.502	0.246	2.85300134798714e-141	0	JMJD1C
1.02258314252946e-145	0.564353606690088	0.292	0.105	3.34057461001523e-141	0	NEK6
1.04870639014792e-145	0.876437320221924	0.591	0.323	3.42591403533524e-141	0	AMD1
1.13154451719776e-145	0.508871241054029	0.325	0.125	3.69652962878164e-141	0	MAVS
1.163017158333e-145	0.45830421619658	0.25	0.08	3.79934445284225e-141	0	TTLL12
1.59426507288051e-145	0.734767322623534	0.531	0.274	5.20814514008605e-141	0	PRSS8
1.72407647666303e-145	0.76196273068054	0.436	0.201	5.63221303396277e-141	0	2025-03-06
2.01928582224848e-145	0.643303856826363	0.509	0.258	6.59660292412134e-141	0	GALE
2.3616904313971e-145	0.809428235484121	0.442	0.205	7.71517030128804e-141	0	CLK1
2.75165053707541e-145	0.639098214755977	0.405	0.177	8.98909197451795e-141	0	IWS1
3.31070376525088e-145	0.44998984397457	0.613	0.35	1.08154070603216e-140	0	PTMS
6.26623064928178e-145	0.979781598247247	0.265	0.09	2.04705222850737e-140	0	SLC26A6
6.46271385512343e-145	0.697062444125363	0.258	0.085	2.11123936219172e-140	0	NAT9
8.47690820720705e-145	0.881402770528295	0.316	0.12	2.7692363731304e-140	0	TRIP10
1.14565480254923e-144	0.711909879008901	0.509	0.257	3.74262510896783e-140	0	CTBP2
1.33949716450943e-144	0.474454835827634	0.337	0.131	4.37586933701942e-140	0	RYK
1.41363616793874e-144	0.761887870864999	0.257	0.085	4.61806663342227e-140	0	OTUD4
1.63052080488841e-144	0.751956202955032	0.348	0.139	5.32658536540947e-140	0	VEZT
1.88465338564391e-144	0.519170625058122	0.265	0.089	6.15678568022154e-140	0	ZNF322
1.89211413819011e-144	0.304060706165867	0.268	0.09	6.18115846663946e-140	0	PEX26
2.42147011206268e-144	0.833953721161171	0.279	0.098	7.91045856208638e-140	0	MACO1
3.30298725308472e-144	0.747205628959887	0.251	0.082	1.07901987583772e-139	0	PAQR8
4.04959513030504e-144	0.78813272585042	0.362	0.149	1.32292173716805e-139	0	SPSB3
4.98478504361207e-144	0.990015028809831	0.286	0.104	1.62842957804719e-139	0	MYOF
7.03692236940658e-144	0.378027552168129	0.334	0.129	2.29882179963774e-139	0	GSK3A
7.18423624491663e-144	0.603960872415834	0.501	0.25	2.34694629648937e-139	0	LARP1
8.3302206540149e-144	0.620527553660497	0.332	0.129	2.72131648325359e-139	0	SUCO
9.18819804345015e-144	0.824955989163188	0.259	0.086	3.0016005368343e-139	0	SRC
9.87405530201034e-144	0.680142774582001	0.278	0.096	3.22565638606074e-139	0	MAP2K7
1.01842347427653e-143	0.967457011592932	0.262	0.088	3.32698580576658e-139	0	STRN4
1.09477940979869e-143	0.740782354987088	0.322	0.123	3.57642537593037e-139	0	MECP2
1.10161399170095e-143	0.687525583699231	0.356	0.144	3.59875258808867e-139	0	NQO2
1.33852735402722e-143	0.789108671679202	0.329	0.129	4.37270116013611e-139	0	B3GNT5
1.57428976926061e-143	0.739263189788945	0.328	0.126	5.14288981822055e-139	0	ATP11B
1.64440761748297e-143	0.439101325752044	0.318	0.12	5.37195080479337e-139	0	EXOSC6
4.17470247824802e-143	0.83156123803101	0.289	0.105	1.36379180559406e-138	0	LPIN1
4.78608308068689e-143	0.431207242759834	0.384	0.165	1.56351762079879e-138	0	SLC25A1
6.93388488057181e-143	0.520221299793342	0.308	0.116	2.2651615127852e-138	0	YTHDF1
6.97430709550721e-143	0.680849164432841	0.277	0.097	2.2783666419603e-138	0	EPHB4
1.3780364568392e-142	0.587964431888317	0.269	0.092	4.50176949720231e-138	0	PLA2G12A
2.09986925697751e-142	0.297866067422347	0.312	0.117	6.85985288869413e-138	0	CENPB
2.11634471461809e-142	0.727154616853762	0.275	0.096	6.91367491371436e-138	0	CCDC93
2.63679160454349e-142	0.449566604789333	0.328	0.127	8.61387081372269e-138	0	DLG3
2.78159068091591e-142	0.609088970287878	0.37	0.154	9.0869004364161e-138	0	KLF13
3.22619810726823e-142	0.605719584728999	0.268	0.091	1.05393439768239e-137	0	ARHGAP35
3.46116876284981e-142	0.838056948832317	0.256	0.086	1.13069461144778e-137	0	CLASRP
3.85521770486061e-142	0.457161104706177	0.292	0.105	1.25942251982387e-137	0	RNF220
4.56468371528449e-142	0.86726252182239	0.3	0.112	1.49119087610914e-137	0	CHD3
4.77735573758201e-142	0.855750782821921	0.27	0.094	1.56066657235329e-137	0	ARID2
5.76783218040711e-142	0.348184020332297	0.365	0.15	1.88423541669539e-137	0	STX3
7.56053288158418e-142	0.391219292540856	0.285	0.101	2.46987488175592e-137	0	BTBD2
8.07442571134279e-142	0.325297894499381	0.287	0.102	2.63775339138146e-137	0	RASSF3
1.05770532841214e-141	0.530999516057829	0.259	0.087	3.45531176685677e-137	0	CDR2
1.43289533386441e-141	0.777461834350546	0.551	0.298	4.68098247666824e-137	0	NUDT4
2.08160999336408e-141	0.737777003945499	0.329	0.128	6.80020352632178e-137	0	ARIH1
2.23847860895504e-141	0.776606088689485	0.287	0.104	7.31266191973433e-137	0	SIPA1L1
2.25077995704706e-141	0.426221454026115	0.369	0.151	7.35284796368132e-137	0	AGFG1
2.42828343640711e-141	0.741657222675626	0.333	0.132	7.93271633005473e-137	0	HERC4
3.25344463456723e-141	0.57535297478115	0.296	0.108	1.06283529322042e-136	0	FAM168B
4.25011881140657e-141	0.715800783440784	0.274	0.095	1.3884288133103e-136	0	TTC39B
4.69183608551355e-141	0.760317576271759	0.257	0.086	1.53272901241557e-136	0	KLHL42
6.27453404229387e-141	0.677831579414798	0.458	0.222	2.04976478093656e-136	0	PUM1
6.43696188541355e-141	0.662471472637546	0.267	0.092	2.1028267087269e-136	0	NELFA
6.99315244797345e-141	0.385758609325253	0.418	0.188	2.28452304170397e-136	0	GADD45A
8.09490979483241e-141	0.608066925048626	0.264	0.09	2.64444513177585e-136	0	SIAH1
8.80131048435195e-141	0.664080952295438	0.642	0.377	2.87521210902809e-136	0	DDX17
9.77050558057487e-141	0.445554159403889	0.32	0.123	3.1918287630622e-136	0	ABHD12
1.00017910437738e-140	0.581874403092918	0.402	0.176	3.26738509818003e-136	0	PRRC2A
1.02533359838943e-140	0.877407676922766	0.412	0.192	3.3495597992186e-136	0	SCD
1.1272588634657e-140	0.677788977313466	0.295	0.111	3.68252925516976e-136	0	HMGCR
1.19874553307342e-140	1.08225840397081	0.376	0.162	3.91606190744423e-136	0	MED29
1.56397825389051e-140	0.522467823672247	0.41	0.184	5.10920415980951e-136	0	SLPI
1.60168629252592e-140	0.379266374848232	0.275	0.097	5.23238878042367e-136	0	BSPRY
2.29470497696293e-140	0.707100806077943	0.335	0.134	7.49634221874249e-136	0	ADAM9
2.47830123307204e-140	0.30145293530971	0.318	0.121	8.09611446819974e-136	0	AIDA
2.90073607681877e-140	0.588182214765074	0.726	0.46	9.47612461575155e-136	0	SLC12A2
2.94029690335965e-140	0.926996929470511	0.368	0.158	9.6053619238953e-136	0	HEPH
3.95069004960866e-140	0.702254847214199	0.278	0.098	1.29061142540616e-135	0	SC5D
4.90962482645357e-140	0.566082945628768	0.523	0.278	1.60387623830585e-135	0	EIF3B
4.95746675238108e-140	0.757933761887993	0.332	0.131	1.61950523866785e-135	0	NUMB
5.19605338176034e-140	0.642196493280257	0.464	0.221	1.69744671875347e-135	0	MSI2
5.55190760995117e-140	0.710215826625176	0.37	0.158	1.81369717801885e-135	0	FOXA2
6.14733882579269e-140	0.624581199078875	0.374	0.159	2.00821264760996e-135	0	ADAM15
6.17825166675221e-140	0.764602781274515	0.31	0.118	2.01831125449461e-135	0	WDR6
6.95902803556413e-140	0.498688763775052	0.493	0.244	2.27337527865809e-135	0	LPP
9.93583003690938e-140	0.786561551133187	0.43	0.201	3.24583695645756e-135	0	F11R
1.32995770365256e-139	0.5801791145028	0.387	0.17	4.34470582629218e-135	0	SNORC
1.42944577112132e-139	0.492265775981417	0.288	0.104	4.66971344509912e-135	0	NFKBIB
1.81573755246437e-139	0.391534060058859	0.623	0.35	5.93165143639059e-135	0	TSPAN1
2.17250148557105e-139	0.699788235915421	0.279	0.1	7.09712785306349e-135	0	ARFRP1
2.54417053185549e-139	0.517835418490874	0.29	0.105	8.31129629346552e-135	0	THRA
3.02618087421861e-139	0.729229242907962	0.321	0.125	9.88592767989734e-135	0	DICER1
3.47367266764148e-139	0.943127093610459	0.532	0.28	1.13477938706512e-134	0	SLC40A1
4.73527872585983e-139	0.562137493447005	0.329	0.128	1.54692085416389e-134	0	UBE3C
5.04114322702894e-139	0.89238748378938	0.309	0.118	1.64684066940581e-134	0	HILPDA
5.53005673151208e-139	0.596359517481277	0.359	0.149	1.80655893305037e-134	0	TTC19
5.9707600211138e-139	0.538960765821396	0.475	0.232	1.95052788369746e-134	0	GALNT3
6.22975656840664e-139	0.861758365915333	0.451	0.214	2.03513687576708e-134	0	DIAPH2
6.80358535354024e-139	0.675803109860724	0.487	0.246	2.22259526329453e-134	0	TRIM2
6.93919198072493e-139	0.693084723069682	0.357	0.147	2.26689523626322e-134	0	ASCC3
7.32965078355006e-139	0.671971330108316	0.407	0.181	2.39445031797013e-134	0	MET
7.45424034209996e-139	0.706344681358915	0.288	0.105	2.43515123495721e-134	0	DAG1
8.21814482740576e-139	0.69346668977957	0.274	0.096	2.68470355221691e-134	0	BMPR2
8.4382403743334e-139	0.435056380358614	0.25	0.083	2.75660436548724e-134	0	ZBTB7B
8.65458425503741e-139	0.818181539167072	0.327	0.131	2.82727958443562e-134	0	PXN
8.89218521477079e-139	0.487615696026731	0.459	0.217	2.90489906596132e-134	0	XIAP
9.30724514070626e-139	0.628987880070129	0.334	0.132	3.04049084256592e-134	0	MFSD6
9.53896782145976e-139	0.817727734299135	0.349	0.146	3.11619000791447e-134	0	MYO1E
1.00630793957384e-138	0.876481285082157	0.267	0.093	3.28740677699981e-134	0	KLC1
1.23607129883802e-138	0.943133794407568	0.271	0.096	4.03799771904405e-134	0	SHPRH
1.45782775281728e-138	0.714530628061634	0.306	0.116	4.7624317029035e-134	0	BACH1
1.59221539776633e-138	1.20198133175386	0.296	0.115	5.20144926142303e-134	0	TCIM
1.88592449521036e-138	0.682220299878147	0.44	0.208	6.1609381409532e-134	0	TNIP1
1.95141686242793e-138	0.964636888280576	0.434	0.205	6.37488860617955e-134	0	HIST1H2AC
2.0168025335739e-138	0.832895530310873	0.414	0.189	6.58849051667922e-134	0	FBXO34
2.05658764319584e-138	0.614287306064926	0.593	0.33	6.71846051279216e-134	0	MYH9
2.09831545168037e-138	0.896362360047045	0.253	0.085	6.85477691754944e-134	0	SMTN
3.79041950770385e-138	0.367063829516429	0.316	0.121	1.23825424477669e-133	0	PRELID2
4.55127000385219e-138	0.967678759710464	0.267	0.094	1.48680888485843e-133	0	GCN1
4.78487379471457e-138	0.579849344622512	0.636	0.389	1.56312257125735e-133	0	ETS2
5.51309211288395e-138	0.554415290323369	0.353	0.145	1.80101693143693e-133	0	CAPN5
8.15876178905389e-138	1.10553932075322	0.257	0.093	2.66530430124812e-133	0	SLC39A8
8.25687256381742e-138	0.815808782520209	0.427	0.2	2.69735512914787e-133	0	BCL2L1
9.15422977541931e-138	0.682757969732864	0.314	0.122	2.99050378303398e-133	0	OXSR1
9.15783774369159e-138	0.606610053972088	0.259	0.089	2.99168243410917e-133	0	P4HTM
1.11070990736803e-137	0.754671970736009	0.313	0.121	3.62846712538987e-133	0	GALNT5
1.2133608851005e-137	0.598162167553138	0.254	0.085	3.96380733944631e-133	0	KLHL36
1.30961263934542e-137	0.642818989720361	0.456	0.215	4.27824257021362e-133	0	ETNK1
1.545843593122e-137	0.689802719754912	0.256	0.087	5.04996185001095e-133	0	KIAA0040
1.64751137352155e-137	0.736792308642231	0.334	0.133	5.3820901550202e-133	0	MGAT1
1.71365484928848e-137	1.02464201730122	0.273	0.099	5.59816766165562e-133	0	MUC4
2.25836265448557e-137	0.685354623442606	0.32	0.125	7.37761911967347e-133	0	KIAA0100
2.30611107439429e-137	0.839640371526615	0.304	0.116	7.53360365783128e-133	0	KDM5C
2.3714650950585e-137	0.607413671452279	0.591	0.341	7.74710217253711e-133	0	NORAD
2.71246873178564e-137	0.424827106547051	0.322	0.128	8.86109285299732e-133	0	ENAH
4.24302847711817e-137	0.626436742363451	0.317	0.127	1.38611254290496e-132	0	IGFBP4
4.56357354030411e-137	1.16369922370321	0.272	0.098	1.49082820414655e-132	0	NR2C1
5.26955527434354e-137	0.651837576272487	0.286	0.103	1.72145831702255e-132	0	TLK2
5.52976513715129e-137	0.788085951179737	0.595	0.344	1.80646367500458e-132	0	RBM25
8.68728951199915e-137	0.566123375265134	0.421	0.195	2.83796373777988e-132	0	NFE2L3
1.1441208646114e-136	0.306355329491224	0.365	0.155	3.73761404051251e-132	0	LYPLA2
1.17719467029026e-136	0.586665614116586	0.265	0.093	3.84565954890423e-132	0	TRIM47
1.27989152801991e-136	0.25866587042332	0.321	0.124	4.18114964373543e-132	0	TCF3
1.92455985934861e-136	1.39773478600662	0.254	0.09	6.28715214852004e-132	0	NLRC5
2.23470947314299e-136	0.817292897843174	0.268	0.095	7.30034890686354e-132	0	FBRS
2.48523400491856e-136	0.55902873455913	0.454	0.219	8.11876244726795e-132	0	DDR1
2.65888432407981e-136	0.756380347468598	0.349	0.145	8.68604330990392e-132	0	LRBA
3.29984042490128e-136	0.736717196031062	0.251	0.085	1.07799187000675e-131	0	ANO6
4.32961689151117e-136	0.932829535666449	0.299	0.115	1.41439924611887e-131	0	SLCO4A1
4.99288890045349e-136	0.591766075025097	0.314	0.126	1.63107694600014e-131	0	CXCL1
6.79852341910999e-136	1.00182225776171	0.434	0.208	2.22094163055485e-131	0	ZFC3H1
8.70051512530044e-136	0.503467070875538	0.292	0.108	2.84228428113315e-131	0	DVL3
9.22691373730616e-136	0.687740176272947	0.522	0.3	3.01424817970318e-131	0	CCND1
9.30732718519376e-136	0.539513319701078	0.322	0.126	3.0405176448591e-131	0	IMPAD1
1.0512504025539e-135	0.607424230772444	0.405	0.182	3.43422481506309e-131	0	PPP2R2A
1.52404587797281e-135	0.582069241854439	0.311	0.121	4.97875307416158e-131	0	RETREG2
1.52955824739705e-135	0.772511413837387	0.253	0.087	4.99676088259669e-131	0	INO80
1.89974367423775e-135	0.439467518506439	0.351	0.143	6.20608263499989e-131	0	CSNK2A2
2.10438810189802e-135	0.294079905722421	0.284	0.104	6.87461505128044e-131	0	NUDT8
2.68730175509956e-135	0.627588432824882	0.314	0.122	8.77887737355923e-131	0	REXO4
4.16895360364819e-135	0.664152983222519	0.294	0.11	1.36191376323979e-130	0	SLC38A10
4.45861500556481e-135	1.23318468017433	0.306	0.123	1.45654035001791e-130	0	LTBP4
7.96108981064668e-135	0.907680602403114	0.306	0.119	2.60072881934206e-130	0	MYLIP
1.25403802479666e-134	0.720982111000972	0.278	0.101	4.09669141940572e-130	0	CREB3L2
1.54561316183573e-134	0.519697801607687	0.675	0.444	5.04920907708497e-130	0	HEBP2
1.64077821681499e-134	0.575138691012555	0.397	0.177	5.36009427869119e-130	0	ATP8B1
1.97883890677843e-134	0.910709266424598	0.366	0.157	6.46447094066377e-130	0	HERC2
2.29785053382536e-134	1.8073182119537	0.266	0.102	7.50661812390069e-130	0	CFD
2.36103108906941e-134	0.263091059411958	0.347	0.141	7.71301636177195e-130	0	DDX54
2.5706623123725e-134	0.617278159463659	0.467	0.228	8.39783964205849e-130	0	CHD1
2.70039225494264e-134	0.872494306279352	0.379	0.165	8.82164141844662e-130	0	RBM5
3.43157676815985e-134	0.623801916413735	0.442	0.205	1.12102749862246e-129	0	USP15
3.57209021367298e-134	0.477288677729715	0.315	0.122	1.16693043100269e-129	0	NUP50
4.78769024119276e-134	1.20537783582736	0.251	0.087	1.56404264799285e-129	0	BAIAP2
5.50635697304168e-134	0.739644931483128	0.31	0.12	1.79881669595326e-129	0	N4BP1
5.76428797795188e-134	0.709404107065131	0.529	0.283	1.88307759663732e-129	0	SNHG7
5.85183382470307e-134	0.52775994712693	0.434	0.202	1.911677073854e-129	0	MYO10
6.33827881561014e-134	0.660683025821618	0.292	0.109	2.07058892348352e-129	0	TSPAN14
6.58009677917433e-134	0.942505886945803	0.276	0.106	2.14958601582067e-129	0	KCNK1
9.37703632406187e-134	0.420045634748467	0.284	0.104	3.06329022634453e-129	0	TMEM125
1.23114499473069e-133	0.826205529802077	0.324	0.13	4.02190446878623e-129	0	NCBP3
1.85321593908442e-133	0.811840956587647	0.264	0.094	6.054085829801e-129	0	MON1B
2.18329643220513e-133	1.37822858593894	0.266	0.099	7.1323927847277e-129	0	FUT6
2.32409073766246e-133	0.560770613515423	0.374	0.161	7.59233962179573e-129	0	ATP2B1
3.58320388724636e-133	0.865830333556696	0.276	0.102	1.17056104588564e-128	0	SLC35F5
3.98635730188897e-133	0.697897729905322	0.67	0.407	1.30226320338109e-128	0	DDX3X
3.99479125687117e-133	0.619933387818912	0.411	0.189	1.30501840779467e-128	0	SECISBP2
5.57194968053198e-133	0.518939835425019	0.384	0.167	1.82024452163619e-128	0	ADD1
5.95662543067017e-133	0.678677974489736	0.38	0.166	1.94591039569133e-128	0	ASXL1
6.51777972123108e-133	0.610480447791974	0.376	0.171	2.12922827933177e-128	0	ANXA1
7.81526269932529e-133	0.334889533463192	0.349	0.144	2.55309001861559e-128	0	ZNF524
8.93641156488547e-133	0.657585841635756	0.457	0.218	2.91934693001679e-128	0	MAP7
1.29465161712206e-132	0.685260013119814	0.459	0.228	4.22936790281434e-128	0	SEC61A1
1.30741099235415e-132	0.525522829537818	0.303	0.117	4.27105022982255e-128	0	C16orf91
1.46959921834828e-132	0.952491867868476	0.261	0.094	4.80088672650016e-128	0	CAPN12
1.52512660147918e-132	0.924272951189426	0.513	0.294	4.98228358171217e-128	0	TFF1
2.06633856271318e-132	0.515738431692804	0.305	0.117	6.75031481667143e-128	0	AP1G1
2.28351512697491e-132	0.734570437118603	0.482	0.243	7.45978721680162e-128	0	TRIM44
2.94487942174094e-132	0.378586280187442	0.39	0.169	9.6203320949433e-128	0	RAB21
4.12836403721317e-132	0.581469086619753	0.335	0.136	1.3486539636768e-127	0	HOOK3
4.4618460820317e-132	0.519109131883861	0.262	0.091	1.45759587807812e-127	0	CBFA2T2
5.0927808138055e-132	0.585834582318934	0.375	0.162	1.66370963625398e-127	0	MAP3K2
5.26224902790313e-132	0.521650386728076	0.321	0.13	1.71907151243539e-127	0	SLC39A1
5.74264578091863e-132	0.381646878859586	0.259	0.09	1.8760075237105e-127	0	B3GAT3
5.78188270313102e-132	0.457481813642066	0.523	0.283	1.88882544145884e-127	0	NAPRT
5.79319931816795e-132	0.655620173268813	0.312	0.122	1.8925223532591e-127	0	FAR1
6.11715399636137e-132	0.448319453948563	0.298	0.113	1.99835186753133e-127	0	NCOA3
1.00036990240238e-131	0.805452524049576	0.357	0.151	3.2680083971681e-127	0	ARHGAP12
1.07053537300806e-131	0.477935584230935	0.323	0.128	3.49722495654272e-127	0	BRD3
1.17061980646903e-131	0.778194098228406	0.272	0.099	3.82418078377301e-127	0	DYRK1A
1.73849994371374e-131	0.813622705799532	0.25	0.086	5.67933161612403e-127	0	FGFR4
1.73947271705173e-131	0.613996097300554	0.301	0.115	5.68250947206458e-127	0	CYTH1
1.91657743793109e-131	0.735894754807668	0.36	0.154	6.26107517423328e-127	0	R3HDM4
1.92437142919957e-131	0.484983140047049	0.577	0.348	6.28653658490914e-127	0	CD81
2.0659600699005e-131	0.899620412659619	0.265	0.095	6.74907835635095e-127	0	LAMB1
2.07330388600091e-131	0.995552390602737	0.291	0.111	6.77306913478777e-127	0	KDM3A
2.55945482858607e-131	0.358147867429266	0.255	0.088	8.36122703402496e-127	0	FAM84B
2.83160908979984e-131	0.730362495888682	0.559	0.308	9.25030057455812e-127	0	ACADVL
3.37418677728584e-131	0.740781776740853	0.254	0.089	1.10227933640374e-126	0	LIMK2
3.86683580951379e-131	0.457021097726569	0.331	0.135	1.26321792225197e-126	0	EHD4
3.88002355437133e-131	0.740974726890267	0.25	0.086	1.26752609474203e-126	0	DENND1B
4.08101112554908e-131	0.610087509316593	0.434	0.208	1.33318471449437e-126	0	ABLIM1
4.1430970743377e-131	0.370088949115794	0.467	0.226	1.35346695224464e-126	0	BRD7
4.16725012582855e-131	0.547845931022974	0.357	0.15	1.36135727110567e-126	0	PHACTR4
5.72972901817947e-131	0.604290575044772	0.322	0.129	1.87178787565887e-126	0	HNRNPUL2
7.96721877875517e-131	0.668334551778787	0.354	0.149	2.60273103064374e-126	0	AAK1
8.12107705343795e-131	0.792009883646343	0.293	0.113	2.65299345181711e-126	0	TRAK1
9.64881292169673e-131	0.581201235616915	0.641	0.377	3.15207420525989e-126	0	HNRNPH1
1.01439528128916e-130	0.688205044299194	0.354	0.149	3.31382650491542e-126	0	CNOT4
1.04719563513393e-130	0.613939277033916	0.313	0.123	3.42097870085551e-126	0	ATG4B
1.08464659380053e-130	0.637900910947672	0.308	0.12	3.54332349262757e-126	0	MAPK14
1.47680117020986e-130	0.641500028099231	0.28	0.104	4.82441406284158e-126	0	POGZ
2.24588009744604e-130	0.599967489496847	0.664	0.408	7.33684110233673e-126	0	GCC2
2.66000360256223e-130	0.714191812603565	0.288	0.109	8.6896997688503e-126	0	CLMN
3.1168324743629e-130	0.740412551660893	0.457	0.222	1.01820683272487e-125	0	PHIP
5.11598316689201e-130	0.600904664128708	0.265	0.095	1.67128938096028e-125	0	HIPK3
5.32272393419893e-130	0.685318001573459	0.339	0.14	1.7388274548241e-125	0	TMEM87B
6.54476506031944e-130	0.803552006806758	0.441	0.214	2.13804384990515e-125	0	IST1
9.24798590145899e-130	0.644756894292054	0.265	0.095	3.02113203428862e-125	0	SHC1
1.02087945826397e-129	0.642914631841126	0.292	0.111	3.33500901425675e-125	0	MORC3
1.24067487460896e-129	0.482393012031907	0.352	0.15	4.05303668037254e-125	0	C1GALT1
1.53757291585817e-129	0.533800589067921	0.359	0.156	5.02294320152547e-125	0	GALNT1
1.81854731695406e-129	0.822610562025373	0.287	0.109	5.94083037502551e-125	0	AKAP8
1.84431985512536e-129	0.477235637781098	0.265	0.095	6.02502410272353e-125	0	RALGAPB
4.10404625249005e-129	0.633902581920743	0.35	0.149	1.34070982976345e-124	0	DDX23
4.65084265122227e-129	0.468200454194842	0.951	0.829	1.51933727730129e-124	0	UBC
4.894805919042e-129	0.528850453809447	0.321	0.128	1.59903519763264e-124	0	ANKIB1
5.14280447152336e-129	0.580643281113367	0.336	0.138	1.68005136475725e-124	0	LRRC58
6.5278965938155e-129	0.710686369720947	0.287	0.108	2.13253325926765e-124	0	SORT1
8.20408399325389e-129	0.700952425688301	0.304	0.118	2.68011015891618e-124	0	TMEM181
9.08398733480442e-129	0.644214042326992	0.438	0.21	2.96755698253391e-124	0	RIF1
9.56799532776181e-129	0.750642764152061	0.642	0.417	3.12567271367323e-124	0	HSPH1
1.04926528347531e-128	0.718185756889891	0.69	0.439	3.42773982805715e-124	0	GOLGB1
1.17971426145826e-128	0.470485032916191	0.417	0.192	3.85389054933184e-124	0	PABPN1
1.8512189439266e-128	0.881721303616638	0.344	0.15	6.0475620460194e-124	0	KLF10
2.06876016159556e-128	0.510414613427036	0.27	0.099	6.75822569590039e-124	0	PLAGL2
2.25033466058325e-128	0.499048704564134	0.457	0.224	7.35139326919336e-124	0	ACTN1
2.30794416714087e-128	0.49373459881921	0.528	0.282	7.53959200521579e-124	0	EIF4G1
2.35253448316766e-128	0.555609399685674	0.324	0.132	7.68525964961213e-124	0	TIMM10B
2.67170795443047e-128	0.358753275321738	0.26	0.092	8.72793554553347e-124	0	RBM15B
3.02597743289482e-128	0.630013991333921	0.354	0.151	9.88526307778081e-124	0	PPP4R3A
3.64248389565105e-128	0.39755939956108	0.321	0.129	1.18992663903129e-123	0	GTPBP6
3.73100474661344e-128	0.609596437363236	0.75	0.53	1.21884463062368e-123	0	HNRNPU
5.49096520024385e-128	0.588846346152786	0.283	0.106	1.79378851161566e-123	0	DUSP3
5.5324087424426e-128	0.7678603632169	0.491	0.25	1.80732728798115e-123	0	KMT2C
7.18538330144305e-128	0.811203753074763	0.276	0.103	2.34732101691542e-123	0	PRKD2
7.81145133974414e-128	0.461461359955668	0.622	0.367	2.55184492366761e-123	0	C4orf48
8.11884330990361e-128	0.827607604240698	0.251	0.089	2.65226373247931e-123	0	NFKB2
9.74523514450408e-128	0.379018532900133	0.446	0.225	3.18357341700659e-123	0	NENF
1.01924600917548e-127	0.852938537454498	0.312	0.127	3.32967286277446e-123	0	ERN2
1.31927434145313e-127	0.449526548825973	0.28	0.104	4.30980541865908e-123	0	ZNF394
1.48349777733009e-127	0.559237526624597	0.254	0.09	4.84629053898194e-123	0	MTG2
1.50036390825727e-127	0.518577387983308	0.503	0.259	4.90138881549484e-123	0	SRSF4
1.6226460349417e-127	0.713616609333089	0.276	0.103	5.30086006694755e-123	0	KDM3B
1.72252569821814e-127	0.713126480421869	0.383	0.172	5.62714695093902e-123	0	NFE2L1
1.99233023670951e-127	0.475986620661448	0.345	0.145	6.50854441728262e-123	0	TRPC4AP
2.16237071033255e-127	0.629086765083761	0.408	0.188	7.06403263651436e-123	0	FAM120AOS
2.25080038336299e-127	0.459875732755066	0.302	0.117	7.35291469237023e-123	0	RABGAP1
2.27107928056651e-127	0.717021305451592	0.392	0.178	7.41916179375467e-123	0	IGF2BP2
2.3490356342671e-127	0.285071107751228	0.26	0.093	7.67382961002375e-123	0	HDGFL2
4.03663814059281e-127	0.867282751516972	0.34	0.144	1.31868894776886e-122	0	INSR
4.95397663187194e-127	0.805476526242309	0.252	0.089	1.61836508609993e-122	0	SLC35C1
5.10617269258545e-127	0.42678606014576	0.615	0.358	1.66808449521381e-122	0	XBP1
7.93500845429686e-127	0.710609950320842	0.303	0.12	2.5922085618497e-122	0	DHX32
8.4970465775215e-127	0.612180676450117	0.332	0.137	2.77581517594472e-122	0	SUPT6H
1.20652963060096e-126	0.704167623106699	0.257	0.093	3.94149099724722e-122	0	DHX38
1.44334356352408e-126	0.477883713831194	0.379	0.167	4.71511475332048e-122	0	GIGYF2
1.51498493164573e-126	0.719502955582423	0.42	0.198	4.94915277470026e-122	0	ZNF91
4.6008156615779e-126	0.441477170934859	0.297	0.115	1.50299446032427e-121	0	ARID3A
5.83258815547526e-126	1.09314352213728	0.336	0.144	1.90538989863066e-121	0	GABPB1-AS1
5.85636008342881e-126	0.60932323741337	0.251	0.089	1.91315571205452e-121	0	TRAPPC10
6.13767563532679e-126	0.711781950223416	0.462	0.229	2.00505587654856e-121	0	EPS8L3
8.24383993501357e-126	0.964402300615957	0.25	0.089	2.69309762997023e-121	0	REV3L
8.53663330182129e-126	0.432219470207754	0.281	0.106	2.78874736703898e-121	0	XPO6
1.26352048469937e-125	0.267238920721266	0.32	0.129	4.12766871941592e-121	0	KMT5A
1.50716225576884e-125	0.548260210548282	0.321	0.132	4.92359765714566e-121	0	MDM2
1.57126051069154e-125	0.361150757626602	0.329	0.134	5.13299383632713e-121	0	NCK2
1.78242855136591e-125	0.414543501162191	0.474	0.232	5.82283759160217e-121	0	ARID4B
1.84849158270349e-125	0.356145173219556	0.318	0.132	6.03865230237577e-121	0	BOP1
1.93425618431028e-125	0.666407703574197	0.409	0.19	6.31882810290482e-121	0	UBE2G2
1.99234241588535e-125	0.420519541152562	0.353	0.151	6.50858420421426e-121	0	LONP2
2.04916251237731e-125	0.696270751785912	0.605	0.362	6.69420409543421e-121	0	LIMA1
4.30478235531834e-125	0.635997211107358	0.279	0.105	1.4062862998354e-120	0	ANKZF1
4.74204631947978e-125	0.333346979565245	0.334	0.139	1.54913169164765e-120	0	UBXN6
5.45222235350206e-125	0.502789353677399	0.265	0.097	1.78113199844205e-120	0	PTAR1
7.63377997373015e-125	0.761303864504427	0.272	0.102	2.49380324181816e-120	0	CREBRF
7.7870330194452e-125	0.759317179096055	0.334	0.141	2.54386794679236e-120	0	TNRC6A
8.39862616687144e-125	0.643439855868266	0.266	0.098	2.74366319619356e-120	0	NAA25
8.9895943136097e-125	0.457765974166233	0.322	0.131	2.93672067037002e-120	0	KDSR
9.65365842241523e-125	0.477714821102054	0.358	0.156	3.15365713343461e-120	0	PMPCA
1.62592625044364e-124	0.576947348565248	0.271	0.103	5.31157587494928e-120	0	AGTRAP
1.64429859080881e-124	0.274568113193827	0.614	0.372	5.37159463645421e-120	0	NFKBIA
1.75670002112013e-124	0.494519602811959	0.258	0.092	5.73878762899523e-120	0	RAB11FIP4
1.84144144282065e-124	0.414991841491477	0.253	0.09	6.01562090540648e-120	0	ATMIN
3.03339051121348e-124	0.474976941781107	0.352	0.15	9.90948012203218e-120	0	MTRNR2L1
3.14173228942523e-124	0.645414526174651	0.251	0.09	1.02634110430944e-119	0	HECA
3.43581942453678e-124	0.451719689984607	0.32	0.131	1.12241348960767e-119	0	YIPF2
4.63344061826236e-124	0.788865891036267	0.278	0.105	1.51365238117395e-119	0	ZNF3
6.36818550399608e-124	0.517125260574501	0.303	0.121	2.08035884044544e-119	0	HSD11B2
8.39437936232464e-124	0.512392978442158	0.557	0.326	2.74227585008421e-119	0	FERMT1
8.58685231524209e-124	0.546343850112868	0.428	0.204	2.80515291434329e-119	0	EFCAB14
8.74899801256705e-124	0.74401932796303	0.264	0.098	2.8581226707454e-119	0	TRMT1
1.05135639814306e-123	0.586754266666801	0.252	0.091	3.43457108145376e-119	0	PALLD
1.65266675037134e-123	0.503255211393989	0.282	0.108	5.39893174011309e-119	0	PAPSS2
1.8616006505104e-123	0.5434313769891	0.313	0.127	6.08147700508739e-119	0	HELZ
1.87439921374024e-123	0.46597670135063	0.304	0.12	6.12328735144662e-119	0	ZFAND3
2.13155551207612e-123	0.60714948795785	0.308	0.123	6.96336554685027e-119	0	RTKN
2.13298778560839e-123	0.297424246323432	0.302	0.12	6.96804449802549e-119	0	COQ9
2.95759125182484e-123	0.542024243697013	0.342	0.145	9.66185910146139e-119	0	CLPTM1
3.09743893807999e-123	0.545027191215312	0.773	0.527	1.01187135229197e-118	0	PERP
3.46121615402492e-123	0.274704782857496	0.354	0.152	1.13071009319686e-118	0	TSSC4
3.81300931951797e-123	0.25516275947583	0.33	0.136	1.24563388450013e-118	0	PSMB10
4.68675070436766e-123	0.722012880214833	0.485	0.25	1.53106772010283e-118	0	SYNE2
5.49035631566707e-123	0.513285631324172	0.393	0.184	1.79358960120212e-118	0	HSF1
5.80891341944427e-123	0.70443260452577	0.333	0.14	1.89765583586405e-118	0	TRAF5
6.66436425444693e-123	0.661933187925988	0.432	0.209	2.17711451464272e-118	0	ANKRD17
7.80326784397163e-123	0.767990667949103	0.361	0.16	2.54917153926865e-118	0	PHKB
1.79571044519891e-122	0.370721471619901	0.251	0.09	5.86622688237581e-118	0	SLC39A3
1.94456078173533e-122	0.690627528153744	0.256	0.093	6.35249116177297e-118	0	SAMD5
2.06886615738099e-122	0.615151704586838	0.412	0.201	6.75857196293221e-118	0	CERS6
2.19590043575718e-122	0.632875721858346	0.533	0.294	7.17356754353156e-118	0	ZMYND8
2.36141182035512e-122	0.660780759061854	0.343	0.147	7.7142601347361e-118	0	UBR2
2.53561079042344e-122	0.770158056882076	0.323	0.137	8.2833333301553e-118	0	SATB2
2.53621653508076e-122	0.432662886870124	0.312	0.129	8.28531217680182e-118	0	IFITM1
2.79285903801029e-122	0.522419820514126	0.387	0.177	9.12371190537202e-118	0	CRB3
3.89718633974099e-122	0.466122180525743	0.353	0.152	1.27313283346659e-117	0	CYTH2
5.73046641029109e-122	0.655710120471366	0.303	0.121	1.87202876691389e-117	0	RASA2
6.19761819692819e-122	0.507076900972901	0.434	0.209	2.0246379125725e-117	0	TACC1
7.20206658194387e-122	0.46018636743919	0.335	0.14	2.35277111098943e-117	0	ZNF451
9.56333567408637e-122	0.611174867268261	0.268	0.1	3.12415049801053e-117	0	KBTBD2
9.61488869958254e-122	0.750196509104104	0.267	0.1	3.14099184037962e-117	0	PAN3
9.90015771268447e-122	0.815777861695874	0.295	0.118	3.23418352157976e-117	0	CAMK2G
1.04560065621036e-121	0.587264156427891	0.294	0.116	3.41576822370801e-117	0	ZNF791
1.10256787820772e-121	0.683777128284288	0.379	0.171	3.60186874452898e-117	0	RNF149
1.18146524994865e-121	0.46272214884884	0.302	0.12	3.85961067853226e-117	0	TSC22D4
1.18169884590777e-121	0.624677632288934	0.291	0.115	3.86037378981151e-117	0	CPSF1
1.3673673684803e-121	0.751644026125568	0.326	0.137	4.46691571935143e-117	0	NUDCD3
4.09083670977955e-121	0.471310868438804	0.323	0.134	1.33639453635079e-116	0	FASTK
4.38881855907386e-121	0.315024677598783	0.316	0.129	1.43373924687825e-116	0	NUP58
4.47044580535558e-121	0.609827738136703	0.286	0.111	1.46040523569356e-116	0	NCOA6
5.68041081362932e-121	0.667095682525436	0.547	0.313	1.85567660459643e-116	0	DYNC1H1
8.52914089842783e-121	0.696670286451006	0.396	0.185	2.7862997486984e-116	0	IRS2
1.05869721125959e-120	0.619521400911052	0.311	0.128	3.45855204974284e-116	0	OGDH
1.17017975203996e-120	0.791247783131239	0.29	0.116	3.82274321396415e-116	0	ATN1
1.30511596831106e-120	0.29009834445534	0.286	0.111	4.26355284527856e-116	0	CMTM8
1.35905967763233e-120	0.61443353239291	0.285	0.112	4.43977615488928e-116	0	MLST8
1.37559436333782e-120	0.318249957497006	0.301	0.119	4.49379166615199e-116	0	GUCD1
1.39603528395189e-120	0.289996173970954	0.34	0.145	4.56056806561405e-116	0	H2AFX
1.54612014651254e-120	0.339146792992379	0.31	0.125	5.05086529462717e-116	0	FEZ2
1.73054386138661e-120	0.525012762062105	0.304	0.123	5.65334068637779e-116	0	CYB561
1.97661718947435e-120	0.739706557360008	0.484	0.251	6.45721303457481e-116	0	TMEM87A
2.03463576049733e-120	0.583225505049946	0.25	0.091	6.64674810239266e-116	0	ANAPC1
2.2888730817716e-120	0.351042631387203	0.333	0.14	7.47729058353147e-116	0	TCAF1
2.53151501493029e-120	0.613187064647334	0.257	0.094	8.26995325077427e-116	0	CPSF7
2.63379320803757e-120	0.414232895401678	0.471	0.239	8.60407565201713e-116	0	H1FX
3.38497820176562e-120	0.830941860739757	0.25	0.091	1.10580467895279e-115	0	PCGF3
3.56275880486516e-120	0.667629742976457	0.251	0.092	1.16388204637335e-115	0	CDC42EP4
3.5873085084606e-120	0.671742017658293	0.401	0.192	1.17190194354391e-115	0	POR
3.64932501820371e-120	0.564076117118765	0.309	0.126	1.19216149694679e-115	0	KIF13B
4.47051167066545e-120	0.551747606455231	0.307	0.124	1.46042675257299e-115	0	FOXP4
4.75808979719434e-120	0.301024559448828	0.335	0.141	1.55437277494745e-115	0	SHTN1
5.55498404713683e-120	0.631175275811988	0.544	0.301	1.81470218851866e-115	0	PDZK1IP1
7.37127404289583e-120	0.583955503476238	0.274	0.105	2.40804780433321e-115	0	WLS
8.02266195360905e-120	0.586866996054449	0.44	0.214	2.620843207005e-115	0	USP34
8.77761617113864e-120	0.868757331192723	0.254	0.094	2.86747165078757e-115	0	PPP4R1
1.12166198500188e-119	0.399074953633382	0.473	0.238	3.66424537260413e-115	0	TBL1XR1
1.29183612163284e-119	0.611916863466789	0.263	0.099	4.22017024215016e-115	0	HCFC1
1.44613325848687e-119	0.664773530043608	0.341	0.148	4.72422812882491e-115	0	PURB
1.62675930983107e-119	0.470862596604837	0.281	0.109	5.31429731335613e-115	0	RLIM
1.79604392022334e-119	0.723169407977673	0.255	0.094	5.86731627858561e-115	0	ARHGAP1
2.47601487390616e-119	0.512405405990232	0.516	0.29	8.08864539007665e-115	0	RBCK1
2.52203081305277e-119	0.354278241027235	0.332	0.14	8.2389702600808e-115	0	CTBP1
3.03700900172015e-119	0.715399180403915	0.585	0.342	9.92130100681937e-115	0	N4BP2L2
3.3404846941432e-119	0.334084260467077	0.417	0.195	1.0912695398827e-114	0	GRK2
3.49009876880171e-119	0.664525427057841	0.343	0.149	1.14014546579214e-114	0	CHPF
4.06127522948559e-119	0.343751184110981	0.353	0.155	1.32673739196835e-114	0	HSBP1L1
4.10759920765057e-119	0.739402623248894	0.357	0.16	1.34187050915529e-114	0	SLC2A1
4.39597426211885e-119	0.489245832758338	0.327	0.137	1.43607687194899e-114	0	KLHL24
4.55748955521154e-119	0.417444106780856	0.377	0.172	1.48884068789651e-114	0	ATG101
4.79377532494411e-119	0.555327208997706	0.286	0.112	1.56603052315274e-114	0	PIK3CB
5.20421762991302e-119	0.559451063190696	0.407	0.193	1.70011381533999e-114	0	PTK2
5.37315444596486e-119	0.454710634366801	0.328	0.139	1.7553020944078e-114	0	USP12
5.43605904360982e-119	0.57019982467379	0.359	0.162	1.77585176836646e-114	0	CXCL16
5.6018252714306e-119	0.672646323534943	0.278	0.109	1.83000427967095e-114	0	IL4R
5.75122063856891e-119	0.620942067143379	0.343	0.147	1.87880875820769e-114	0	LPIN2
9.49627707272355e-119	0.458852617555476	0.273	0.104	3.10224379411733e-114	0	NCEH1
1.16753923540491e-118	0.44628999413174	0.3	0.121	3.81411717422075e-114	0	CACUL1
1.25431593539236e-118	0.645758461495802	0.317	0.131	4.09759929773976e-114	0	CLDN12
1.27196129795817e-118	0.485516520839185	0.647	0.399	4.15524316816974e-114	0	LRRFIP1
1.35237056628309e-118	0.509133225169945	0.329	0.138	4.4179241659336e-114	0	ARFGAP2
1.35892291419875e-118	0.829697208217461	0.253	0.094	4.43932937610449e-114	0	MON2
1.79166974280733e-118	0.611992145110218	0.398	0.185	5.85302671580299e-114	0	SAFB2
1.90307371672239e-118	0.647526577355378	0.34	0.147	6.21696121778869e-114	0	KIAA0319L
2.03709547206335e-118	0.562043572198839	0.269	0.102	6.65478348813656e-114	0	CRELD2
2.61421729789734e-118	0.72307659489468	0.295	0.121	8.54012506877102e-114	0	CDC25B
3.33888794690984e-118	0.511474019005297	0.296	0.118	1.09074791449651e-113	0	DNAJB2
3.77082901764456e-118	0.34190247364918	0.345	0.147	1.23185442348412e-113	0	NEDD4L
4.4914885403519e-118	0.400337184254419	0.284	0.11	1.46727947636216e-113	0	SEMA3C
4.52399169656344e-118	0.493864750573133	0.401	0.19	1.47789760743334e-113	0	WWP1
4.74590396640373e-118	0.268066608052433	0.299	0.122	1.55039190774477e-113	0	MRGBP
4.87765805518412e-118	0.753327233423197	0.364	0.165	1.59343333346755e-113	0	NUP62
9.24861250363676e-118	0.406696101244183	0.48	0.248	3.02133673268806e-113	0	RSF1
9.67521539739616e-118	0.519654099235242	0.288	0.113	3.16069936602138e-113	0	PPM1B
9.96199258482674e-118	0.461966835162936	0.366	0.163	3.2543837376112e-113	0	CMIP
1.15797133688474e-117	0.679740912400161	0.332	0.146	3.78286076333508e-113	0	GPSM2
1.68395465870099e-117	0.474848455822381	0.613	0.382	5.50114307904438e-113	0	TM9SF3
1.96902777239106e-117	0.485977627065433	0.52	0.285	6.43241992684712e-113	0	PTBP1
1.98443136600241e-117	0.440957534281009	0.354	0.156	6.48274038645668e-113	0	CAMK2D
2.20027353866638e-117	0.650844236194418	0.352	0.155	7.18785359611533e-113	0	LARP1B
2.78755100838853e-117	0.422899086733984	0.343	0.147	9.10637163420365e-113	0	USP48
6.35183689256649e-117	0.351369488733174	0.855	0.688	2.07501807606362e-112	0	KRT19
1.07797818544605e-116	0.576529697052913	0.313	0.13	3.52153913621517e-112	0	PNPLA8
1.10908572867508e-116	0.547590816054767	0.345	0.151	3.62316125843575e-112	0	PUS7L
1.2926557434344e-116	0.655138536852638	0.326	0.139	4.2228477826515e-112	0	ATP9A
1.40975555339339e-116	0.327482387465574	0.351	0.153	4.60538944182552e-112	0	TRAF7
1.86779035658802e-116	0.593381177048428	0.287	0.114	6.10169753690175e-112	0	PPME1
1.88582326094473e-116	0.855165972015928	0.259	0.098	6.16060742885423e-112	0	DDX55
2.36129702293657e-116	0.708131693837581	0.319	0.134	7.71388511452919e-112	0	RALGAPA1
3.12333779429743e-116	0.72949261813319	0.297	0.122	1.02033199064109e-111	0	GNPTAB
3.96363714985266e-116	0.590827814438797	0.484	0.255	1.29484098411387e-111	0	CUX1
4.09033825384673e-116	0.532051602872249	0.276	0.108	1.33623170076665e-111	0	ARHGEF7
4.6240983125958e-116	0.479612599176743	0.292	0.117	1.51060043675879e-111	0	DDX10
7.1827141333165e-116	0.437620548441128	0.298	0.12	2.34644905307183e-111	0	AGPAT3
8.20642952195396e-116	0.418128480167675	0.251	0.093	2.68087639623192e-111	0	ABI2
8.83925276823871e-116	0.75820270574114	0.296	0.123	2.88760709432822e-111	0	P4HA1
1.39694476721545e-115	0.607035377502427	0.284	0.113	4.56353916553943e-111	0	DALRD3
2.13500085226748e-115	0.847865588479418	0.364	0.168	6.97462078418741e-111	0	TMC4
2.678736486403e-115	0.463366252763903	0.251	0.093	8.75089635378133e-111	0	UNC119
3.09170588084879e-115	0.482628093673455	0.274	0.107	1.00999847715568e-110	0	PWWP2A
3.17274043031731e-115	0.416567504505701	0.401	0.188	1.03647084377606e-110	0	COX19
3.24010845430369e-115	0.585106144012158	0.406	0.194	1.05847862985193e-110	0	EEA1
3.50900502755783e-115	0.560289565101286	0.256	0.096	1.14632176240259e-110	0	SNAPC3
3.97537415544282e-115	0.449283445646188	0.31	0.128	1.29867522910006e-110	0	FOXA3
4.97334138255111e-115	0.74490159401402	0.54	0.304	1.6246911628518e-110	0	PHF14
5.07793591020712e-115	0.313841041096651	0.254	0.094	1.65886010314646e-110	0	RCAN3
5.5731388639967e-115	0.316821739008177	0.484	0.254	1.82063300409044e-110	0	NAMPT
5.76920109030173e-115	0.396796299120636	0.293	0.117	1.88468261217977e-110	0	FBXW11
6.2121607083889e-115	0.621558937310461	0.366	0.168	2.02938866021648e-110	0	TNFRSF1A
9.10874045723078e-115	0.792073043753592	0.34	0.154	2.97564333256815e-110	0	SNHG9
9.21323573815078e-115	0.401185618610508	0.289	0.115	3.0097798509391e-110	0	PDCD7
1.33941461930868e-114	0.422659948805547	0.254	0.096	4.37559967835759e-110	0	CD3EAP
1.5957740221363e-114	0.556650217944354	0.284	0.114	5.21307457551486e-110	0	DCP1A
1.9169097859806e-114	0.466103053887606	0.467	0.244	6.26216088884144e-110	0	DYNC1LI2
1.93776775624652e-114	0.458531039618026	0.538	0.299	6.33029970610615e-110	0	TRIM28
2.03826887735138e-114	0.621752391394967	0.274	0.109	6.6586167685315e-110	0	SH2D4A
2.37546493269361e-114	0.353012620514636	0.373	0.169	7.7601688421235e-110	0	RAB22A
2.52945809852183e-114	0.590360714902658	0.277	0.109	8.2632337162511e-110	0	ZNHIT6
2.71575562922051e-114	0.365457916980556	0.417	0.202	8.87183048953757e-110	0	RRAS
3.73237272514421e-114	0.641967407350167	0.369	0.168	1.21929152185011e-109	0	MSL1
3.91603449270931e-114	0.558398552567274	0.557	0.326	1.27929014807828e-109	0	IRF2BP2
4.29050081052969e-114	0.423853416834159	0.419	0.204	1.40162080478384e-109	0	VPS51
4.66907316755516e-114	0.524838927434523	0.318	0.135	1.52529282237692e-109	0	SCYL1
4.74830511320489e-114	0.442324996185883	0.411	0.198	1.55117631438177e-109	0	CAND1
5.30849843794034e-114	0.836696024007557	0.358	0.169	1.73418026970635e-109	0	FUT3
6.08504649933494e-114	0.444177298114785	0.309	0.129	1.98786299040274e-109	0	PREP
9.06768753681577e-114	0.404966129639816	0.362	0.163	2.96223216452698e-109	0	INTS11
9.69016968437215e-114	0.513607988763177	0.325	0.14	3.16558463249069e-109	0	RAB3IP
9.91545573019501e-114	0.417606485399981	0.394	0.187	3.23918107794011e-109	0	ARFGEF1
1.13123858978056e-113	0.694200595557267	0.261	0.1	3.69553022509514e-109	0	STIM2
1.22580898568165e-113	0.645873676451453	0.262	0.101	4.00447279442481e-109	0	SLC35B2
1.33083062118225e-113	0.362155052174148	0.529	0.297	4.34755747327817e-109	0	WASF2
1.44277217292158e-113	0.53527478780713	0.37	0.169	4.71324813450022e-109	0	SMARCC2
2.41463025264211e-113	0.524431097067249	0.29	0.117	7.88811410933123e-109	0	SNX13
2.71809287804145e-113	0.594338741265277	0.332	0.145	8.8794658139858e-109	0	RBM28
4.24478666861526e-113	0.60061808697058	0.25	0.093	1.38668690890323e-108	0	ESYT1
4.38513636025746e-113	0.582300615390776	0.32	0.137	1.43253634616891e-108	0	IRF6
4.4609136869759e-113	0.600854439568416	0.51	0.274	1.45729128326129e-108	0	SLK
4.55685423369809e-113	0.570333988242538	0.278	0.111	1.48863314106449e-108	0	RC3H1
5.3207065661781e-113	0.591750800199741	0.349	0.155	1.73816842103906e-108	0	B3GNT3
6.75423692696493e-113	0.66477169745386	0.437	0.219	2.2064741193009e-108	0	TCERG1
6.9636702974101e-113	0.785494255348594	0.456	0.236	2.27489181275793e-108	0	PARP14
7.99352388325229e-113	0.585230621989147	0.411	0.2	2.61132438218086e-108	0	ZNF326
8.17460219806472e-113	0.251472374156609	0.329	0.14	2.67047904606378e-108	0	CREB3L1
8.57282355573712e-113	0.308756249388565	0.258	0.098	2.8005699991882e-108	0	LMNB2
1.05901365903827e-112	0.546784967286792	0.366	0.168	3.45958582134622e-108	0	MACC1
1.14398275637161e-112	0.710278083411916	0.306	0.132	3.73716286851476e-108	0	ETV6
1.18807757163153e-112	0.485881078313404	0.295	0.12	3.88121181100588e-108	0	UGGT1
1.29160713129693e-112	0.361145376983657	0.301	0.124	4.21942217652083e-108	0	SYNJ2BP
1.34215210580543e-112	0.427735842752035	0.415	0.2	4.38454249924519e-108	0	EIF4G3
1.37249734992104e-112	0.558630664073867	0.354	0.16	4.48367434272204e-108	0	SFSWAP
1.84954923527821e-112	0.284304046391362	0.42	0.206	6.04210744180687e-108	0	LIMS1
2.3574401943451e-112	0.819744625242922	0.356	0.178	7.70128562688657e-108	0	IGFBP2
4.83402744908512e-112	0.464313709622122	0.284	0.114	1.57918008706713e-107	0	TMEM245
4.86643383141074e-112	0.443923438795796	0.3	0.123	1.58976660404526e-107	0	VSIG10
4.86823041803852e-112	0.629949199922845	0.322	0.138	1.59035351296482e-107	0	ZFP91
5.47891841638371e-112	0.265311599551794	0.644	0.392	1.78985306826423e-107	0	CDV3
6.34992167217958e-112	0.577959319881183	0.266	0.103	2.07439241186762e-107	0	ING5
6.37507607543567e-112	0.561318880792815	0.263	0.101	2.08260985232332e-107	0	TP53I13
6.99896757449047e-112	0.449104789576447	0.378	0.176	2.28642272723455e-107	0	ZG16B
7.46048248394161e-112	0.441622168974812	0.372	0.169	2.43719041785405e-107	0	ODF2L
8.95705802402256e-112	0.408865749129775	0.356	0.16	2.92609171528769e-107	0	SMAD5
9.91922281960601e-112	0.511398944604875	0.262	0.101	3.24041171070889e-107	0	ELOA
1.07199887586475e-111	0.984929254805629	0.259	0.105	3.50200592767498e-107	0	SERPINB5
1.13294722507306e-111	0.478636960713855	0.257	0.098	3.70111199486868e-107	0	POGK
1.26974091184575e-111	0.533927570974082	0.391	0.185	4.1479896108177e-107	0	TRIP11
1.35441351947221e-111	0.365186240491822	0.353	0.158	4.4245980854118e-107	0	EPB41
1.54493397518103e-111	0.826319147090281	0.25	0.096	5.04699031012137e-107	0	RETSAT
1.59283837960114e-111	0.417712702854264	0.272	0.107	5.203484418481e-107	0	TRIM14
2.53002236551127e-111	0.450388799218334	0.407	0.199	8.26507706365222e-107	0	PDZD8
2.88535701092209e-111	0.332572883669319	0.415	0.204	9.4258842832803e-107	0	PLEKHB2
3.11663661694545e-111	0.837073677589883	0.353	0.162	1.01814285002374e-106	0	PCF11
3.58262728188089e-111	0.495753208346199	0.519	0.289	1.17037268044485e-106	0	ASPH
4.16887003420556e-111	0.893995356259815	0.267	0.109	1.36188646277427e-106	0	EDN1
4.69211378843442e-111	0.622124455354816	0.276	0.11	1.53281973240576e-106	0	NAB1
5.5554107677924e-111	0.448501441618393	0.31	0.132	1.81484158962242e-106	0	SPRY1
7.0885455916056e-111	0.607851031445978	0.561	0.323	2.31568607386572e-106	0	IRF1
7.14809251010982e-111	0.456047521755945	0.394	0.187	2.33513886120268e-106	0	CASK
9.32558466256499e-111	0.500295577418482	0.347	0.155	3.04648199756673e-106	0	MYO1B
1.00813176237647e-110	0.442812114491962	0.404	0.194	3.29336484133145e-106	0	DDX42
1.31665691510248e-110	0.601462472539542	0.303	0.127	4.30125481025679e-106	0	GRB7
1.54806139184338e-110	0.745878506236652	0.253	0.097	5.05720695487396e-106	0	DCAF5
1.69367152459889e-110	0.522697583178111	0.337	0.15	5.53288613655967e-106	0	FMR1
1.76417031514283e-110	0.520087232682067	0.461	0.243	5.76319158550858e-106	0	WDR45B
1.83367770989391e-110	0.311441251818264	0.321	0.137	5.99025834268143e-106	0	KRIT1
1.96231291717205e-110	0.418427886324817	0.323	0.138	6.41048383781766e-106	0	NRIP1
2.59873368165676e-110	0.416651390015736	0.327	0.142	8.4895431912363e-106	0	ARL16
3.17332772484096e-110	0.595608929722024	0.57	0.337	1.03666270115104e-105	0	TGOLN2
3.20630071425457e-110	0.258576040713055	0.282	0.113	1.04743431733268e-105	0	RIC8A
3.60385545093757e-110	0.327706503054625	0.323	0.14	1.17730749871228e-105	0	STK25
4.02444711777801e-110	0.636267902223601	0.549	0.328	1.31470638443572e-105	0	RNASET2
4.25787597466105e-110	0.348268959033041	0.321	0.137	1.39096292340227e-105	0	ICE1
4.44487762241127e-110	0.765402671922943	0.25	0.096	1.45205262168931e-105	0	PHC3
5.12134753817544e-110	0.495210633770147	0.594	0.364	1.67304181377115e-105	0	PTBP3
5.36148717104278e-110	0.494763387147773	0.28	0.113	1.75149062903626e-105	0	GAPVD1
7.33114497117079e-110	0.386702944218518	0.352	0.158	2.39493843918207e-105	0	MKLN1
7.64983195712511e-110	0.541782632688815	0.426	0.213	2.49904710375363e-105	0	ADGRE5
9.70935994008828e-110	0.353108453921307	0.349	0.155	3.17185370522804e-105	0	ATP13A3
1.03461683700655e-109	0.454489207228892	0.476	0.248	3.379886283133e-105	0	PPP1R12A
1.23602936834711e-109	0.418613244882059	0.362	0.166	4.03786074051633e-105	0	ARFGAP3
1.35944766170903e-109	0.668403362989093	0.369	0.173	4.44104362127107e-105	0	EML2
1.37205328186162e-109	0.490422221950211	0.321	0.139	4.48222366118553e-105	0	ZNF131
1.39258199492375e-109	0.446396091158636	0.275	0.109	4.54928686101692e-105	0	C1orf52
1.43975724744746e-109	0.81995298247388	0.424	0.219	4.70339897596137e-105	0	PLCB4
1.68338755979257e-109	0.417624903747452	0.338	0.15	5.49929048033037e-105	0	RELA
1.72742933721244e-109	0.485427675322565	0.31	0.132	5.64316615880561e-105	0	SMAD2
2.91466719905496e-109	0.412949508726473	0.439	0.217	9.52163480587274e-105	0	RNMT
3.41506941832342e-109	0.447626893363274	0.279	0.112	1.11563487757789e-104	0	OAF
3.58374929059956e-109	0.615922212837385	0.269	0.107	1.17073921825306e-104	0	ORMDL3
4.41150720260589e-109	0.369036679940413	0.354	0.161	1.44115117294729e-104	0	CARD19
4.71815176464498e-109	0.35104618144026	0.377	0.179	1.54132581847422e-104	0	TBRG4
5.150958032655e-109	1.37380747055157	0.265	0.114	1.68271497010774e-104	0	LEFTY1
5.39590566909297e-109	0.255228237753162	0.325	0.14	1.76273446397929e-104	0	CRCP
5.39632596039376e-109	0.471032666581581	0.292	0.12	1.76287176474143e-104	0	RNF216
5.41625002060649e-109	1.06773248931761	0.259	0.103	1.76938055673173e-104	0	NXF1
5.75177211675598e-109	0.530726514030965	0.682	0.435	1.87898891510184e-104	0	AKAP9
5.92297600813688e-109	0.48721633685194	0.383	0.182	1.93491780233815e-104	0	ZYX
8.76238636828393e-109	0.534840441924522	0.354	0.162	2.862496378791e-104	0	IDS
1.22522391147279e-108	0.755548249261738	0.269	0.109	4.00256147399931e-104	0	GALNT12
1.32261353072641e-108	0.567378799247278	0.299	0.126	4.32071388217703e-104	0	FLAD1
1.86188848803843e-108	0.296242411899757	0.31	0.132	6.08241731272394e-104	0	PGD
1.91036085494238e-108	0.67405095806885	0.25	0.096	6.24076684092577e-104	0	TMUB2
2.41718742763284e-108	0.68713152804017	0.445	0.228	7.89646788859096e-104	0	KNOP1
2.43941223684007e-108	0.659180989679566	0.397	0.194	7.96907189530913e-104	0	PLOD3
3.7948697891748e-108	0.343472765352021	0.329	0.143	1.23970806272762e-103	0	KMT5B
3.86357256707257e-108	0.596132365313662	0.367	0.171	1.26215188621127e-103	0	ESYT2
4.25595763560983e-108	0.594262256443555	0.283	0.115	1.39033624040102e-103	0	UBE4A
4.3241754228031e-108	0.410938754042484	0.329	0.145	1.41262162712132e-103	0	NSUN5
4.36020780153422e-108	0.406668454288621	0.321	0.14	1.4243926846052e-103	0	ARFIP2
4.78400720712883e-108	0.543849469638135	0.303	0.129	1.56283947442485e-103	0	MAPKAPK5
4.80434521010911e-108	0.841589035800646	0.285	0.119	1.56948349323844e-103	0	SPG11
5.04600982355122e-108	0.588173517771938	0.324	0.142	1.64843048915771e-103	0	TRIM8
5.74362920363116e-108	0.622561701208814	0.402	0.2	1.87632878824223e-103	0	PNP
6.10478309222303e-108	0.271291060912905	0.477	0.25	1.99431054056742e-103	0	EPN1
6.61262928625887e-108	0.72595513757738	0.308	0.134	2.16021373523505e-103	0	NADSYN1
1.23971768417951e-107	0.67240280286886	0.314	0.137	4.04990973067764e-103	0	LFNG
1.44767832250707e-107	0.465798489538482	0.266	0.107	4.7292755439661e-103	0	RANGAP1
1.49333392659102e-107	0.315755509120049	0.432	0.222	4.87842327138755e-103	0	C1orf122
2.4415634869388e-107	0.532192379356343	0.347	0.156	7.97609959913166e-103	0	DNAJB14
2.86333720079065e-107	0.463496135742601	0.298	0.125	9.35394996754289e-103	0	HK1
3.57866425342907e-107	0.39864821308803	0.3	0.127	1.16907803831021e-102	0	EIF2B5
7.44693613839757e-107	0.390035424676518	0.303	0.128	2.43276509769172e-102	0	TOPORS
7.72443263125401e-107	0.348034776863345	0.413	0.202	2.52341765197806e-102	0	TDG
8.37613149577417e-107	0.330976143667658	0.555	0.343	2.7363146370395e-102	0	PPP1R14B
9.60464363290554e-107	0.28299669025529	0.376	0.176	3.13764498199758e-102	0	PAFAH1B2
9.90797682472409e-107	0.904374024607636	0.269	0.11	3.23673786910087e-102	0	NHLRC3
1.10959493026444e-106	0.765836672108569	0.269	0.11	3.62482471818786e-102	0	IREB2
1.18260097538502e-106	0.587351967312707	0.475	0.261	3.86332086638777e-102	0	SURF4
1.55729174906682e-106	0.67697629666907	0.448	0.231	5.08736068585148e-102	0	KDM5A
1.82584261473497e-106	0.322757722283627	0.357	0.164	5.96466265381621e-102	0	CARS2
1.90785285178175e-106	0.507322728951372	0.43	0.217	6.23257369620063e-102	0	SCARB2
2.28050155575109e-106	0.398537157479015	0.495	0.27	7.44994248232768e-102	0	RNPS1
2.94508143642815e-106	1.01834948608663	0.253	0.101	9.62099203652349e-102	0	CBLB
3.14562150124046e-106	0.53518204861787	0.353	0.164	1.02761163202523e-101	0	TMEM30A
3.31945240494091e-106	0.382568451501085	0.316	0.138	1.0843987116461e-101	0	SPTY2D1
3.90862439729906e-106	0.750278498355757	0.29	0.122	1.27686941810966e-101	0	CEP290
4.60446851985921e-106	0.442243883581908	0.321	0.141	1.50418777606761e-101	0	RYBP
5.98005330994966e-106	0.588615289428966	0.688	0.473	1.95356381529436e-101	0	FUS
8.77419855693704e-106	0.427575386082812	0.294	0.123	2.86635518458019e-101	0	AP2A1
8.88429559248161e-106	0.315976885185811	0.26	0.102	2.90232168415189e-101	0	PCYT1A
1.08215490578959e-105	0.588609751842872	0.347	0.16	3.53518364623343e-101	0	WDR74
1.41104141602989e-105	0.579733819832174	0.364	0.169	4.60959009788644e-101	0	NEBL
1.52498799890512e-105	0.336677463760467	0.319	0.139	4.98183079482325e-101	0	CCDC112
1.53859276370372e-105	0.475068708486124	0.299	0.127	5.02627484046732e-101	0	INPP1
1.79054050648944e-105	0.368916136798415	0.34	0.152	5.84933772659971e-101	0	KAT6A
2.07554000199199e-105	0.40618595493186	0.46	0.236	6.78037407850742e-101	0	TRIP12
2.19553309724312e-105	0.416282886298731	0.46	0.245	7.17236752207384e-101	0	RBM47
2.24388396172916e-105	0.64424185467886	0.27	0.11	7.33032012617682e-101	0	CSPP1
2.29792599199707e-105	0.971980188422527	0.304	0.135	7.50686463065602e-101	0	AXIN2
2.35773111333429e-105	0.781740954471833	0.364	0.171	7.70223600104046e-101	0	CHD6
3.65942974226289e-105	0.279384204551415	0.306	0.131	1.19546250820244e-100	0	PRKAA1
3.99216170829303e-105	0.752110086009152	0.255	0.101	1.30415938686517e-100	0	ZCCHC8
5.57523665836285e-105	0.421470664646531	0.433	0.219	1.82131831155398e-100	0	GOLGA2
9.12058991852203e-105	0.393739103882735	0.273	0.111	2.97951431458278e-100	0	FOXJ3
1.17475303168772e-104	0.685784574469549	0.401	0.2	3.83768320391745e-100	0	ACSS2
1.27747646061296e-104	0.265407819567267	0.3	0.128	4.17326010153042e-100	0	KIF1C
1.34085867966099e-104	0.410806334497897	0.251	0.098	4.38031713471652e-100	0	ZDHHC24
1.65293980503521e-104	0.395443563707308	0.445	0.229	5.39982375508902e-100	0	KHSRP
2.56502807506706e-104	0.54462062184942	0.283	0.118	8.37943371562906e-100	0	CBWD5
2.6840113616073e-104	0.514738804912094	0.655	0.413	8.76812831609874e-100	0	TCF25
2.88003694720625e-104	0.436797206526754	0.323	0.142	9.40850469913338e-100	0	TTF1
3.0045952771946e-104	0.65587488341641	0.45	0.241	9.81541185153931e-100	0	ABHD2
4.15862023323369e-104	0.445245913529458	0.302	0.13	1.35853805779278e-99	0	SCYL2
4.68031139158793e-104	0.487572543894294	0.273	0.111	1.52896412540394e-99	0	IGSF8
4.92539732216083e-104	0.448810092829999	0.455	0.24	1.6090287972035e-99	0	FOXP1
5.28535330355175e-104	0.729571938933487	0.257	0.103	1.72661921720428e-99	0	VPS53
5.92103191353563e-104	0.730749794807287	0.262	0.107	1.93428270551382e-99	0	TNS4
6.03733378243152e-104	0.456854579379412	0.461	0.241	1.97227620004473e-99	0	ADAR
8.20349666092778e-104	0.409866610400561	0.309	0.136	2.67991828919189e-99	0	MAPK6
8.24199486186514e-104	0.440251461913092	0.289	0.122	2.6924948814741e-99	0	HIPK2
9.61219214988509e-104	0.356002913662582	0.338	0.153	3.14011093152446e-99	0	PPARG
1.02456975008603e-103	1.03646133768173	0.328	0.162	3.34706445958105e-99	0	LAPTM4B
1.04748561186335e-103	0.48266171541828	0.552	0.317	3.42192599683518e-99	0	BPTF
1.12447929102197e-103	0.356043658141793	0.309	0.133	3.67344894791056e-99	0	PKP4
1.21497044457608e-103	0.313397129512434	0.316	0.137	3.96906544834113e-99	0	SMARCD1
1.51012287043575e-103	0.485278192690993	0.28	0.115	4.93326939313952e-99	0	LNPEP
2.117658111218e-103	0.568252603966715	0.443	0.233	6.91796551772696e-99	0	EMC10
2.83202603747288e-103	0.407558393042638	0.319	0.141	9.25166265921639e-99	0	PPP6R3
2.83637273086411e-103	0.441806938077186	0.446	0.233	9.26586243718689e-99	0	ASL
4.87638741240497e-103	0.584779293258039	0.429	0.229	1.59301823988446e-98	0	TMEM45B
5.50780033975875e-103	0.599770814628014	0.257	0.103	1.79928821499239e-98	0	MARF1
6.38755199283385e-103	0.371150225690333	0.308	0.133	2.08668548501896e-98	0	WASHC4
7.67484170527594e-103	0.52400625984876	0.264	0.107	2.50721728827954e-98	0	PEX1
1.61685733329854e-102	0.352205221164276	0.264	0.107	5.28194953641967e-98	0	RUSC1
2.11457066415119e-102	0.487666124103457	0.302	0.131	6.9078794456491e-98	0	MBOAT7
2.60390667345009e-102	0.893970890656515	0.309	0.142	8.50644232082676e-98	0	CA12
2.93368692408196e-102	0.455482927858712	0.337	0.154	9.58376844359096e-98	0	STK38
3.4237302016271e-102	0.401194780398796	0.494	0.277	1.11846418226754e-97	0	CD59
3.54368462321448e-102	0.394857145654119	0.321	0.143	1.15765089271171e-97	0	SF3A2
4.54444791885499e-102	0.446962728978976	0.529	0.3	1.48458024613155e-97	0	NT5C
8.26432771468648e-102	0.860496297597466	0.347	0.164	2.69979057783378e-97	0	SUGP2
1.10227256078333e-101	0.493643608633139	0.501	0.274	3.60090400156699e-97	0	TAOK3
1.22128488049448e-101	0.503002948593252	0.277	0.115	3.98969344759936e-97	0	GATA6
2.29584939085646e-101	0.58277623776217	0.602	0.42	7.50008079004988e-97	0	MTDH
2.56663111980241e-101	0.437957976752441	0.327	0.146	8.38467054217051e-97	0	ARFGEF2
2.6098331121654e-101	0.559700719314262	0.27	0.112	8.52580281082194e-97	0	AARS
2.92122603070108e-101	0.824350058540635	0.315	0.144	9.54306119709428e-97	0	ERICH1
3.08007959576285e-101	0.479145329416275	0.612	0.39	1.00620040234381e-96	0	SCAF11
3.58654123010932e-101	0.349529551775406	0.313	0.138	1.17165128905211e-96	0	RAB5B
4.7098597510063e-101	0.504558119570533	0.433	0.223	1.53861698345874e-96	0	SREK1
5.11904937124462e-101	0.371206297304215	0.377	0.182	1.67229104859819e-96	0	ADNP
5.70546408020927e-101	0.435741092487471	0.477	0.257	1.86386100572276e-96	0	NIPBL
6.03183015599638e-101	0.257341878281401	0.362	0.174	1.9704782753609e-96	0	ARMC10
6.19135761384477e-101	0.390824176234112	0.268	0.109	2.02259270529081e-96	0	GNS
7.52914886218385e-101	0.283361796761247	0.309	0.135	2.45962235029822e-96	0	C5orf24
7.68067224730172e-101	0.587222511418263	0.281	0.118	2.50912200974853e-96	0	WNK2
7.70608388263051e-101	0.392052916270515	0.362	0.172	2.51742348277774e-96	0	TARDBP
8.13183610993047e-101	0.38501949486854	0.275	0.114	2.65650822039209e-96	0	SLC7A1
9.40206089920723e-101	0.496400077195344	0.396	0.199	3.07146525455302e-96	0	IARS
1.02456181101832e-100	0.367034733809358	0.25	0.099	3.34703852423466e-96	0	VCPIP1
1.18184683326636e-100	0.330339922983442	0.476	0.259	3.86085723491455e-96	0	URI1
1.3707921114956e-100	0.516584986498298	0.257	0.104	4.47810366983381e-96	0	F2RL1
1.44108402347984e-100	0.266092100216452	0.318	0.14	4.70773328790396e-96	0	NOSTRIN
1.47465454858049e-100	0.333257873188194	0.32	0.143	4.81740147930274e-96	0	DHRS3
3.86316507925512e-100	0.380586371502453	0.292	0.125	1.26201876809106e-95	0	PGM3
4.48648725206598e-100	0.54075096441802	0.262	0.107	1.46564565550492e-95	0	TMEM168
4.63508834684243e-100	0.440773314155471	0.306	0.135	1.51419066114649e-95	0	CRYBG1
8.36052132689083e-100	0.521654728998443	0.591	0.36	2.7312151070687e-95	0	TTC3
1.01395201698288e-99	0.360732144438879	0.411	0.208	3.31237844907967e-95	0	CSRP1
1.15702962374228e-99	0.428246187159395	0.404	0.204	3.77978437484127e-95	0	NUCB1
1.19100060424622e-99	0.386693074200896	0.372	0.178	3.89076077395154e-95	0	PICALM
1.2189681898678e-99	0.447333582484462	0.261	0.106	3.98212528266012e-95	0	EXOSC10
1.753037648759e-99	0.34264153122914	0.345	0.159	5.72682339096589e-95	0	MAN1A2
2.43119599440006e-99	0.377857495727455	0.438	0.23	7.94223107450612e-95	0	MAP4
3.04022717835619e-99	0.672513548683537	0.273	0.115	9.93181414625401e-95	0	ZMYM5
3.3710337244185e-99	0.622610411184261	0.37	0.18	1.10124929709304e-94	0	UBAP2
3.4142487440225e-99	0.410662635199524	0.272	0.113	1.11536677969727e-94	0	TRIM26
4.38364554574804e-99	0.608204472767638	0.276	0.116	1.43204932688497e-94	0	CEP95
8.33534279878626e-99	0.372608558187608	0.304	0.134	2.72298978550749e-94	0	TNPO3
8.68274806975132e-99	0.418766866148481	0.39	0.194	2.83648013942636e-94	0	CANT1
1.07278523215102e-98	0.731635291437894	0.264	0.11	3.50457479639096e-94	0	NUP214
1.15496363613808e-98	0.334346328911615	0.387	0.19	3.77303520653589e-94	0	ZNF106
1.38510791104031e-98	0.515553735448067	0.498	0.301	4.52487052378647e-94	0	HSD17B12
1.66791446056824e-98	0.462166390693512	0.474	0.262	5.44874295978433e-94	0	PRPF38B
1.78979007272059e-98	0.514892915675998	0.382	0.188	5.84688620956364e-94	0	CYB5R3
2.37104224751836e-98	0.437239725237336	0.439	0.23	7.74572081419298e-94	0	RPS6KA3
2.61623163469819e-98	0.423635159595093	0.351	0.166	8.54670550423204e-94	0	KATNBL1
3.38750892412506e-98	1.05288502153215	0.253	0.105	1.10663141533318e-93	0	NSUN6
3.73099537420239e-98	0.471850888961198	0.277	0.116	1.21884156884444e-93	0	NAA35
4.58727172656872e-98	0.347652043063364	0.295	0.128	1.49856992763547e-93	0	CASC3
4.62822521214388e-98	0.295466768953813	0.295	0.127	1.51194861230316e-93	0	ZBTB44
6.11014604911592e-98	0.452833717285566	0.348	0.163	1.99606251132519e-93	0	ARMCX3
6.44358469875469e-98	0.492149709586062	0.487	0.276	2.10499024938918e-93	0	GOLIM4
6.75322377085237e-98	0.277982957417064	0.263	0.109	2.20614314146205e-93	0	SIRT6
6.91199588123384e-98	0.287903890767268	0.337	0.154	2.25801081448147e-93	0	CDC42SE1
6.96448806786179e-98	0.348621738448107	0.401	0.2	2.27515896200909e-93	0	MYCBP2
7.68413891191785e-98	0.419762642875034	0.268	0.112	2.51025449974532e-93	0	CCPG1
8.26530586778752e-98	0.807923287433069	0.299	0.134	2.70011012088883e-93	0	EPHB3
1.08895868611735e-97	0.443074984199878	0.354	0.172	3.55741023580816e-93	0	CES2
1.2858408255551e-97	0.387589448989943	0.27	0.113	4.20058480892341e-93	0	NUP153
1.39941806199705e-97	0.799642041537832	0.254	0.104	4.57161892493196e-93	0	WDR73
2.14784457677812e-97	0.461972521855967	0.284	0.122	7.01657866341876e-93	0	NSD2
3.13597900394215e-97	0.398338527117385	0.337	0.157	1.02446162100782e-92	0	CASP8
3.20951855915254e-97	0.451951726164244	0.479	0.266	1.04848552290395e-92	0	OS9
3.34396206735465e-97	0.460040461884809	0.358	0.172	1.09240552816342e-92	0	PPP3CA
3.58704322660323e-97	0.387655216364256	0.326	0.149	1.17181528126674e-92	0	UPF3B
3.98083930197546e-97	0.494287393027844	0.36	0.172	1.30046058316934e-92	0	MED13L
4.30334343078248e-97	0.377568109964153	0.28	0.119	1.40581623196802e-92	0	FAM3A
4.54594890188369e-97	0.375194256052102	0.335	0.158	1.48507058726736e-92	0	IFRD2
4.99073986616623e-97	0.478009125226606	0.279	0.119	1.63037489947918e-92	0	P4HA2
5.98546245700352e-97	0.330205543553931	0.284	0.122	1.95533087545391e-92	0	CCDC137
7.12243109633961e-97	0.322688494689734	0.289	0.124	2.32675579055222e-92	0	EXOC3
7.95102044245384e-97	0.514859956258071	0.571	0.361	2.59743935814082e-92	0	APLP2
7.99420858758919e-97	0.287448746651866	0.309	0.137	2.61154806139364e-92	0	CUL5
9.57871614228245e-97	0.321139774543046	0.407	0.211	3.12917498936083e-92	0	SHARPIN
1.07193159262057e-96	0.367766638716275	0.35	0.166	3.50178612677289e-92	0	TUBGCP2
1.19324760615222e-96	0.462245717690804	0.324	0.148	3.89810127977808e-92	0	RMND5A
1.28530245340788e-96	0.423053355284224	0.27	0.113	4.19882605479288e-92	0	RPRD2
1.34704695357624e-96	0.591682903750015	0.257	0.106	4.40053298794287e-92	0	BRAT1
3.80752443075672e-96	0.410576113726745	0.288	0.125	1.2438420810396e-91	0	TPP1
3.95861534208345e-96	0.329366207646777	0.327	0.15	1.29320045995182e-91	0	E2F4
4.13235963421786e-96	0.525533481922977	0.432	0.228	1.34995924530629e-91	0	ATG12
4.35161384932886e-96	0.434042655974251	0.252	0.102	1.42158521229875e-91	0	PROSER1
4.59625888419808e-96	0.557596644849796	0.39	0.197	1.50150585228983e-91	0	SNX9
7.92223709215466e-96	0.296323301891598	0.358	0.169	2.58803641326508e-91	0	WDR82
1.1292160651555e-95	0.365853612455404	0.484	0.259	3.68892304164998e-91	0	ANKRD12
1.27696080549853e-95	0.585085750463576	0.257	0.106	4.17157555940261e-91	0	TMEM43
1.33207085249678e-95	0.269916553554989	0.291	0.127	4.35160906093647e-91	0	PHACTR2
1.34138121432414e-95	0.549430449217487	0.593	0.374	4.38202415095411e-91	0	SRSF10
1.38430145826733e-95	0.257613323270982	0.355	0.17	4.52223600386772e-91	0	BTG3
1.88328732620888e-95	0.332057142379022	0.256	0.105	6.15232303725917e-91	0	MCU
2.02018517101271e-95	0.686465982948142	0.419	0.218	6.59954091666432e-91	0	VPS13C
2.25438668822408e-95	0.448281920691886	0.642	0.415	7.36463043309041e-91	0	ATF4
2.27791729333175e-95	0.410673744613167	0.374	0.182	7.44150021385617e-91	0	ZNF644
2.3997141383125e-95	0.473194901653257	0.652	0.437	7.83938614703928e-91	0	CD164
3.09616120037516e-95	0.422853715612211	0.557	0.354	1.01145394093856e-90	0	CTNNB1
3.23062871499167e-95	0.366962092919685	0.432	0.223	1.05538178861348e-90	0	ATXN7L3B
3.65015888708676e-95	0.325344530620228	0.304	0.135	1.1924339052335e-90	0	KIF21A
3.9196816811985e-95	0.332341090717525	0.482	0.263	1.28048161161393e-90	0	CFLAR
3.98639746884861e-95	0.452900742822017	0.263	0.11	1.30227632512346e-90	0	ELK4
4.73667145708973e-95	0.411957023803546	0.567	0.362	1.54737583160207e-90	0	RTN4
4.78836102279492e-95	0.619070589650054	0.279	0.121	1.56426177892664e-90	0	MAGI3
5.84642992256091e-95	0.401995965945799	0.431	0.229	1.9099117271022e-90	0	ZDHHC3
9.8157176217126e-95	0.51728618075757	0.369	0.182	3.20659863266107e-90	0	PLEKHA5
1.07293010516759e-94	0.416682698841771	0.454	0.251	3.50504806756148e-90	0	RTN3
1.14809909427566e-94	0.399938290617097	0.433	0.223	3.75061012117971e-90	0	SENP6
1.32996575689564e-94	0.281773944473858	0.32	0.145	4.34473213462669e-90	0	RSBN1
1.35731309178434e-94	0.369471615168308	0.292	0.128	4.43407040824109e-90	0	WDR26
2.68172435690494e-94	0.527115983182172	0.453	0.245	8.76065712913707e-90	0	ANKRD10
2.81797415566103e-94	0.48672680637102	0.266	0.113	9.20575797171346e-90	0	FCHO2
3.042491640499e-94	0.38330315808231	0.331	0.154	9.93921169118213e-90	0	LARP4B
3.05545623164955e-94	0.339494255207966	0.267	0.113	9.98156441755275e-90	0	STX18
3.83220946329832e-94	0.3891515068378	0.647	0.425	1.2519061874703e-89	0	SRSF2
3.86897129551944e-94	0.439790110677899	0.404	0.205	1.26391554282029e-89	0	SMC5
4.04478168510435e-94	0.319063616315316	0.333	0.154	1.32134928088989e-89	0	SMARCA2
4.15782457688881e-94	0.413711030718724	0.273	0.116	1.35827813277804e-89	0	ZNF195
5.78126067434687e-94	0.433564782347419	0.497	0.285	1.88862223709564e-89	0	ZBTB38
6.16708239565746e-94	0.464614693013902	0.281	0.123	2.01466247701338e-89	0	AVPI1
6.31718865731776e-94	0.43044557881208	0.311	0.141	2.06369919057257e-89	0	SLC35C2
6.51297510534459e-94	0.548593376936873	0.335	0.159	2.12765870741397e-89	0	ARSD
7.04776508960242e-94	0.423703086520048	0.454	0.249	2.30236389947132e-89	0	YWHAG
8.17806589868794e-94	0.540330303574156	0.362	0.183	2.67161056778338e-89	0	ID3
1.06874555740866e-93	0.410845750828161	0.325	0.152	3.4913779869426e-89	0	ILVBL
1.10611357118322e-93	0.360646414616953	0.386	0.193	3.61345181434135e-89	0	CEP350
1.49633481853947e-93	0.569475845350894	0.335	0.162	4.88822658520473e-89	0	UACA
1.75638977445473e-93	0.26895253301361	0.284	0.123	5.73777411518872e-89	0	OTUD5
2.60009796251797e-93	0.440798833469843	0.299	0.135	8.4940000239537e-89	0	GDI1
3.53151299070706e-93	0.320718618152312	0.358	0.172	1.15367466380418e-88	0	PDS5A
4.0284031724999e-93	0.346123840428833	0.335	0.16	1.31599874839227e-88	0	TPD52L2
4.03247501754017e-93	0.333049279891763	0.293	0.129	1.31732893873002e-88	0	RAB40B
4.47539456899403e-93	0.532730004518483	0.462	0.25	1.46202189779897e-88	0	FRYL
4.66992516710286e-93	0.606261474412316	0.394	0.202	1.52557115358916e-88	0	SETD2
7.87371298611661e-93	0.451056437403295	0.335	0.158	2.57218455830458e-88	0	TIMM44
8.35836717762325e-93	0.337179714648517	0.315	0.144	2.73051138958596e-88	0	SIAH2
9.46606429487357e-93	0.322739221573052	0.286	0.125	3.0923738838493e-88	0	STX5
1.28288679534673e-92	0.439486515072657	0.281	0.122	4.19093458303869e-88	0	DGKD
1.39493715173463e-92	0.401588850296262	0.254	0.105	4.55698068728669e-88	0	MAP4K5
2.30147697914149e-92	0.483871056342347	0.254	0.106	7.51846499545943e-88	0	SCAP
4.3796953565201e-92	0.370381054581895	0.263	0.112	1.43075887906799e-87	0	FBXO11
6.64881989594225e-92	0.393957354305997	0.438	0.241	2.17203648360641e-87	0	RB1CC1
1.11385093429357e-91	0.44606794379821	0.522	0.307	3.63872823215024e-87	0	CD44
1.28891388688655e-91	0.437708381067392	0.268	0.115	4.21062388568098e-87	0	STX17
1.35891038936608e-91	0.327194257335218	0.315	0.146	4.4392884599811e-87	0	PDGFA
1.36497471357856e-91	0.503193185533946	0.28	0.124	4.45909939431844e-87	0	PHYKPL
2.08227129636243e-91	0.551269453376602	0.256	0.108	6.80236387095678e-87	0	SOS2
2.39848923077778e-91	0.360870166158984	0.259	0.109	7.83538461910485e-87	0	DCAF10
3.42870657889576e-91	0.497730348454389	0.408	0.222	1.12008986519367e-86	0	GRINA
4.52736596073336e-91	0.384556023270748	0.327	0.153	1.47899991205237e-86	0	CDK16
4.5928342172875e-91	0.379383398378393	0.334	0.158	1.50038708210348e-86	0	ZDHHC9
5.52390213281054e-91	0.332961633425576	0.493	0.275	1.80454834874655e-86	0	CEBPG
5.84336712467015e-91	0.552807444295564	0.572	0.347	1.90891117228724e-86	0	ATRX
6.47761924985796e-91	0.300869819738111	0.317	0.146	2.1161086565436e-86	0	DNAJC1
6.78067360596754e-91	0.718513849414541	0.261	0.114	2.21511045359748e-86	0	COBL
7.18075352743328e-91	0.504771313933669	0.437	0.234	2.3458085623419e-86	0	SSFA2
1.00398562308407e-90	0.384706956768315	0.426	0.225	3.27982023349104e-86	0	BAZ1B
1.45409774170165e-90	0.26006255272638	0.31	0.143	4.75024650259096e-86	0	VPS4A
1.93606845186875e-90	0.598349626410731	0.374	0.189	6.32474841856482e-86	0	MBNL2
2.34529191275597e-90	0.486469294041555	0.594	0.369	7.66159962059121e-86	0	KMT2E
2.3500632409831e-90	0.444827231434274	0.514	0.299	7.67718659564358e-86	0	PRKCSH
2.4906097734213e-90	0.301265073315056	0.778	0.584	8.1363240078127e-86	0	ATP5F1D
2.60477968823702e-90	0.398879349353158	0.418	0.218	8.50929428553269e-86	0	GPBP1L1
3.09582743520547e-90	1.10571369843938	0.317	0.153	1.01134490653292e-85	0	RASSF6
3.9660556990492e-90	0.418607711234147	0.337	0.161	1.29563107576539e-85	0	HPCAL1
4.19204170058965e-90	0.297192400805709	0.299	0.137	1.36945618274863e-85	0	PTPA
4.30770661157539e-90	0.274691342878147	0.307	0.14	1.40724159586945e-85	0	SFT2D2
4.37607468832472e-90	0.638193862350779	0.265	0.116	1.42957607918192e-85	0	GGT6
4.42786183934514e-90	0.475043199480815	0.28	0.124	1.44649390567727e-85	0	SEL1L
5.38560128870166e-90	0.375087341429661	0.253	0.107	1.75936822899306e-85	0	ABHD5
5.80441415379059e-90	0.52898371505949	0.322	0.155	1.89618601576031e-85	0	NEDD9
6.10609471598686e-90	0.433183368980624	0.292	0.131	1.99473902181859e-85	0	RAB3GAP2
6.57957889842187e-90	0.289626861508194	0.407	0.212	2.14941683453646e-85	0	TMEM248
6.82196567634193e-90	0.409073799119444	0.416	0.218	2.22859974714738e-85	0	STXBP2
8.40960613012078e-90	0.459707712785237	0.278	0.123	2.74725013058786e-85	0	NFX1
1.05482555901637e-89	0.570304201250135	0.341	0.166	3.44590413619467e-85	0	ATF7IP
1.71420180202231e-89	0.367509578317134	0.498	0.283	5.59995444684649e-85	0	PFKL
1.7196554538483e-89	0.480029033042715	0.4	0.208	5.61777043663162e-85	0	ELOVL1
1.81994287849342e-89	0.666788721924553	0.675	0.48	5.94538939546231e-85	0	HSPA5
1.84938867481512e-89	0.421352111335688	0.323	0.154	6.04158292288603e-85	0	TCOF1
3.17022258365384e-89	0.307531031466208	0.433	0.23	1.03564831362804e-84	0	DDX6
3.49641606618133e-89	0.480760634929795	0.308	0.144	1.14220920050012e-84	0	RDH11
3.67833097914113e-89	0.348910711034521	0.675	0.469	1.20163716426582e-84	0	HNRNPAB
4.58987671708856e-89	0.586345644618275	0.351	0.172	1.49942092593849e-84	0	OGT
4.69364239246565e-89	0.493072015157581	0.305	0.14	1.53331909677068e-84	0	FAF2
4.78424317732522e-89	0.294116084903999	0.289	0.129	1.5629165611686e-84	0	SYNRG
4.97810759161233e-89	0.522912556720398	0.51	0.306	1.62624818802792e-84	0	HERPUD1
6.28863137057313e-89	0.371790502649701	0.297	0.135	2.05437009613883e-84	0	ODR4
6.79092843901697e-89	0.324303105247798	0.449	0.245	2.21846050245806e-84	0	CCDC12
7.73633339809464e-89	0.4104338948883	0.271	0.119	2.52730539448956e-84	0	SEC23A
8.10702779802049e-89	0.319581630127049	0.292	0.133	2.64840384105733e-84	0	BCL2L15
8.84990922829622e-89	0.257289694454292	0.259	0.111	2.89108834669981e-84	0	SLC31A1
9.39706069517469e-89	0.606173364109002	0.388	0.205	3.06983178789967e-84	0	PCCA
1.26240585001881e-88	0.455172719838426	0.347	0.169	4.12402743084146e-84	0	CWC25
1.28504003998279e-88	0.445562105265469	0.312	0.145	4.19796880261576e-84	0	TGFBR2
1.43399720573403e-88	0.277795215645952	0.356	0.175	4.68458207169194e-84	0	YIPF6
1.50105935566313e-88	0.575137509963224	0.809	0.632	4.90366070308031e-84	0	CD24
1.67845244584187e-88	0.308878461649675	0.467	0.262	5.48316845007623e-84	0	SLC44A1
1.98652122463366e-88	0.354370432288939	0.59	0.367	6.48956753663325e-84	0	RSRC2
2.46653246607796e-88	0.439322954241476	0.355	0.175	8.05766826018349e-84	0	BMS1
3.16217959235862e-88	0.387034347636042	0.315	0.146	1.03302082923171e-83	0	PTPN18
3.34371762663433e-88	0.409113796807528	0.566	0.352	1.0923256742689e-83	0	YBX3
3.4728355885658e-88	0.312268058020449	0.712	0.529	1.13450593007268e-83	0	MARCKSL1
6.60592703265207e-88	0.558196057630073	0.561	0.34	2.15802424302678e-83	0	ILF3
8.61448785807247e-88	0.437693425937377	0.555	0.337	2.81418089347511e-83	0	REX1BD
9.09738341528975e-88	0.516350380671217	0.31	0.145	2.97193321410686e-83	0	LSG1
1.02191085813888e-87	0.361888928036688	0.298	0.135	3.33837839136809e-83	0	LTN1
1.27314293796672e-87	0.423874609328027	0.314	0.148	4.15910334974969e-83	0	PRRC1
1.32031146365905e-87	0.322925775811102	0.254	0.108	4.3131934894814e-83	0	CBFB
1.53485976338392e-87	0.506903773626837	0.252	0.107	5.0140798750226e-83	0	YLPM1
2.06095097455052e-87	0.44655942219592	0.366	0.183	6.73271464366165e-83	0	ADGRG1
2.26972614762066e-87	0.283963025231662	0.442	0.239	7.41474137904719e-83	0	MKRN1
3.86373549490291e-87	0.433028626894294	0.313	0.146	1.26220511147488e-82	0	SLC25A13
8.46264321310496e-87	0.278696855959697	0.683	0.454	2.76457628485713e-82	0	S100A14
9.09834997645329e-87	0.306704265975679	0.316	0.15	2.97224897030776e-82	0	COASY
1.40456971755062e-86	0.399105784663482	0.451	0.253	4.58844835329436e-82	0	PHF20L1
1.73607967142877e-86	0.299977694819882	0.361	0.18	5.67142507062351e-82	0	PPP2R5E
2.23326068769647e-86	0.260336241729023	0.453	0.248	7.29561601456682e-82	0	KPNA4
2.48183901423316e-86	0.485962941080967	0.292	0.135	8.10767169169688e-82	0	JMJD6
2.52151403825773e-86	0.423971852891986	0.282	0.128	8.23728206018034e-82	0	UCKL1
4.43408226176942e-86	0.392184221477304	0.288	0.132	1.44852599327483e-81	0	XPNPEP1
4.5958592873288e-86	0.271179290625955	0.381	0.202	1.50137531198457e-81	0	GDE1
8.45226422742923e-86	0.414355927115433	0.483	0.271	2.76118567781658e-81	0	ARHGAP5
1.01569917316745e-85	0.266820759622362	0.407	0.213	3.31808605890343e-81	0	PCMTD1
1.04056195719859e-85	0.30586772457713	0.547	0.342	3.39930780177634e-81	0	FAM120A
1.7785596558808e-85	0.254482782913804	0.253	0.108	5.81019868383139e-81	0	RSPRY1
1.96708560352209e-85	0.298732841590668	0.998	0.993	6.42607524958595e-81	0	MT-CO2
2.05569147297214e-85	0.277934133111943	0.379	0.192	6.7155329039054e-81	0	SBNO1
2.16749520733284e-85	0.412732199121616	0.574	0.356	7.08077334331491e-81	0	EPS8
2.19108254706563e-85	0.535095691569044	0.272	0.122	7.15782846475399e-81	0	ZC3H7A
3.12250331761915e-85	0.373203138101374	0.384	0.198	1.02005938379983e-80	0	BLCAP
4.84365371993894e-85	0.321660369536853	0.41	0.216	1.58232479722965e-80	0	RNF10
5.71895650203557e-85	0.511584529358806	0.259	0.114	1.86826871008498e-80	0	PARD3
6.8652363852212e-85	0.392692389242162	0.354	0.178	2.24273542232406e-80	0	ADIPOR2
9.19036890461379e-85	0.61449470902488	0.296	0.138	3.00230971375923e-80	0	NMRK1
1.14027112295316e-84	0.427749857316297	0.46	0.258	3.72503770446338e-80	0	DHX15
1.78289691156694e-84	0.439102123378247	0.261	0.115	5.82436763070688e-80	0	NUP98
1.81225806923836e-84	0.515108618488356	0.284	0.129	5.92028466058787e-80	0	PDCD11
1.89536925402757e-84	0.43527143068538	0.504	0.293	6.19179227905725e-80	0	PDXDC1
2.00549767774259e-84	0.400249917169399	0.251	0.108	6.5515598136495e-80	0	UBAP1
2.59326428949768e-84	0.480747865223378	0.445	0.252	8.47167578093101e-80	0	CTSA
3.85612034104016e-84	0.330398783969509	0.313	0.148	1.259717393011e-79	0	ZNF24
4.26935624695593e-84	0.328912347324617	0.402	0.211	1.39471329875556e-79	0	BBX
5.20629574076458e-84	0.377558719205974	0.638	0.422	1.70079269259297e-79	0	SFPQ
6.28821148585089e-84	0.3628915150211	0.456	0.255	2.05423292819777e-79	0	TES
9.07377301015921e-84	0.321071378722582	0.357	0.179	2.96422016695881e-79	0	DPM2
9.08859944346771e-84	0.383648362546489	0.36	0.18	2.96906366619203e-79	0	PUM2
9.46856871580999e-84	0.268393011041103	0.252	0.109	3.09319202808081e-79	0	PES1
1.22491473343566e-83	0.438223446877998	0.771	0.566	4.00155145118762e-79	0	CYBA
2.90136057737356e-83	0.461047807083666	0.282	0.129	9.47816473416394e-79	0	HCG18
3.577836122752e-83	0.305150405226744	0.372	0.187	1.16880750458062e-78	0	REST
5.24381896755824e-83	0.363222462729807	0.261	0.115	1.71305078032193e-78	0	RAF1
5.49792367527167e-83	0.564031238743243	0.274	0.124	1.79606170623775e-78	0	TMX4
6.27341314528213e-83	0.354420204400241	0.254	0.111	2.04939860630076e-78	0	TMEM173
8.87770844160448e-83	0.357528483641962	0.377	0.193	2.90016979370335e-78	0	JPX
9.03252958252721e-83	0.407010533241701	0.817	0.657	2.95074676401999e-78	0	HSPA8
1.04556692222778e-82	0.417241694690478	0.329	0.161	3.41565802153372e-78	0	CHD8
1.0542996381698e-82	0.362601497047131	0.677	0.473	3.4441860579731e-78	0	RPL36A
1.34448008390139e-82	0.483577126421081	0.3	0.143	4.39214753808906e-78	0	BNIP2
1.52575873912318e-82	0.476952998436103	0.264	0.118	4.98434864896761e-78	0	MAN2A1
2.92410601948104e-82	0.46787831786323	0.418	0.228	9.55246954444065e-78	0	MIA3
7.04893707092355e-82	0.6733672304084	0.495	0.349	2.30274676232931e-77	0	HSPA1A
9.98089831969294e-82	0.330873993192763	0.356	0.18	3.26055986307729e-77	0	HIST1H1E
1.68025723405182e-81	0.346422662461547	0.305	0.146	5.48906433220048e-77	0	ISG20L2
1.73840448385545e-81	0.478018069988203	0.546	0.342	5.67901976785899e-77	0	GLUL
3.01749260587911e-81	0.517850776949535	0.428	0.234	9.85754484488587e-77	0	ZNF638
3.28522443176211e-81	0.378044910863334	0.415	0.226	1.07321711736805e-76	0	MPZL1
3.6886464791945e-81	0.39056169290639	0.297	0.141	1.20500703182326e-76	0	DIDO1
3.7887567757867e-81	0.454854200521561	0.34	0.171	1.237711063514e-76	0	SRRT
6.37840963964951e-81	0.49004126404479	0.444	0.247	2.0836988610807e-76	0	DNM1L
1.01635281374533e-80	0.372048807012404	0.349	0.176	3.32022137194324e-76	0	LUC7L2
1.56220266612327e-80	0.403164960338221	0.423	0.234	5.10340366969151e-76	0	NTHL1
1.669127196016e-80	0.438029055722094	0.35	0.178	5.45270472394507e-76	0	NPTN
2.53966217900357e-80	0.270739252757198	0.372	0.192	8.29656840636888e-76	0	SLC39A7
3.047107602988e-80	0.368763713388643	0.256	0.114	9.95429111744121e-76	0	SP140L
3.47139830273174e-80	0.657015989647953	0.272	0.126	1.13403639753641e-75	0	KAT6B
3.63399539599146e-80	0.372524382997106	0.667	0.468	1.18715361596249e-75	0	DDX21
3.85580861058608e-80	0.296255656710554	0.364	0.186	1.25961555690626e-75	0	PTOV1
4.04148461587414e-80	0.433079860584407	0.269	0.123	1.32027219431376e-75	0	SESN1
4.82704695121652e-80	0.311462879803566	0.284	0.133	1.57689969802341e-75	0	GAS6
5.79172426602481e-80	0.460291067186046	0.426	0.234	1.89204048322498e-75	0	SUPT5H
6.75352658564492e-80	0.263114431031963	0.446	0.246	2.20624206499848e-75	0	SKIL
7.47525829640748e-80	0.551611174049742	0.336	0.17	2.44201738027039e-75	0	ADAM10
7.59427319410335e-80	0.33462053106961	0.259	0.118	2.48089716704968e-75	0	ARL14
8.36712947353852e-80	0.626495715607998	0.481	0.277	2.73337385641556e-75	0	UPF2
1.22957134565321e-79	0.284743665297189	0.391	0.204	4.01676367197991e-75	0	ACAP2
1.28852699775087e-79	0.338077	0.258	0.115	4.20935999625254e-75	0	STRN3
1.29679281514437e-79	0.382795221756537	0.417	0.225	4.23636276851361e-75	0	HECTD1
1.83274877905676e-79	0.330426323729725	0.313	0.152	5.98722371142262e-75	0	ARHGEF1
2.54885815240535e-79	0.338480176996088	0.367	0.188	8.32660981227781e-75	0	CDK11B
3.31033666911353e-79	0.269945164883309	0.956	0.812	1.08142078306601e-74	0	KRT8
[truncated: 7,379 more rows]
